# Supplementary material for: The structural basis for light acclimation in phycobilisome light harvesting systems systems in Porphyridium purpureum
Source: Commun Biol. 2023 Nov 27;6:1210. doi: 10.1038/s42003-023-05586-4 (PMC10682464; doi:10.1038/s42003-023-05586-4)
Supplement: Supplementary file 4 — Supplementary Data 1 [file 42003_2023_5586_MOESM4_ESM.xlsx]

## Sheet: Fig.1Pigment composition a&b
Low light sample 1	Low light sample 2	Low light sample 3	Medium light sample 1	Medium light sample 2	Medium light sample 3	X axis
1.42473	1.6016	1.69359	1.99756	1.83776	1.91461	400
1.42734	1.60722	1.70496	2.01462	1.85129	1.93014	401
1.43254	1.61629	1.71453	2.03453	1.87013	1.95241	402
1.43575	1.61912	1.71682	2.04171	1.87027	1.96266	403
1.43886	1.62329	1.7203	2.04927	1.8802	1.96475	404
1.44582	1.6355	1.73476	2.07501	1.897	1.98561	405
1.45838	1.64869	1.75047	2.1033	1.91883	2.0033	406
1.4644	1.66263	1.76306	2.12482	1.9423	2.02821	407
1.4707	1.66937	1.77208	2.1475	1.9571	2.05396	408
1.47712	1.68091	1.78693	2.16838	1.97854	2.0766	409
1.48507	1.69005	1.7987	2.19745	1.99443	2.09943	410
1.49444	1.70634	1.81122	2.22071	2.01385	2.11609	411
1.49839	1.71345	1.82554	2.23726	2.02911	2.13678	412
1.50669	1.72526	1.83901	2.26583	2.05423	2.15819	413
1.51063	1.73226	1.85136	2.28277	2.07352	2.1832	414
1.51218	1.7374	1.85323	2.30104	2.08141	2.19494	415
1.515	1.73647	1.85181	2.3037	2.08817	2.20163	416
1.51448	1.74308	1.85762	2.31677	2.09224	2.20256	417
1.52024	1.75209	1.86383	2.32972	2.10568	2.2125	418
1.52401	1.75797	1.87552	2.34611	2.11673	2.22859	419
1.52105	1.75546	1.87751	2.35906	2.12333	2.23712	420
1.52247	1.76066	1.87609	2.3626	2.13425	2.25318	421
1.52712	1.76302	1.88041	2.364	2.13207	2.25177	422
1.5269	1.76549	1.88484	2.36999	2.13889	2.24773	423
1.52945	1.76394	1.88818	2.37019	2.13648	2.24717	424
1.53386	1.76959	1.89242	2.38835	2.14415	2.25745	425
1.53343	1.77291	1.89479	2.39465	2.15296	2.27116	426
1.53477	1.77498	1.89757	2.40272	2.1662	2.2864	427
1.53188	1.78191	1.90307	2.40856	2.16693	2.28936	428
1.53815	1.78266	1.90463	2.41568	2.16906	2.29011	429
1.53606	1.78687	1.91409	2.43187	2.18333	2.29727	430
1.54345	1.80015	1.92583	2.44484	2.19148	2.31887	431
1.55087	1.80601	1.93643	2.46503	2.21394	2.33876	432
1.55479	1.81569	1.94608	2.48681	2.23262	2.36382	433
1.5567	1.81643	1.9497	2.49453	2.24242	2.37235	434
1.56045	1.81797	1.9538	2.50387	2.25027	2.37144	435
1.56575	1.82707	1.96256	2.51725	2.25985	2.38307	436
1.56716	1.83397	1.97042	2.53365	2.27039	2.39082	437
1.56922	1.83729	1.97704	2.54375	2.27958	2.40198	438
1.56447	1.83375	1.97165	2.53845	2.2774	2.40086	439
1.56276	1.83467	1.97417	2.53998	2.273	2.4063	440
1.56093	1.82946	1.96186	2.52433	2.26397	2.38652	441
1.5608	1.82181	1.96192	2.51216	2.25287	2.37713	442
1.55635	1.81583	1.95074	2.49452	2.23804	2.36114	443
1.55073	1.80897	1.94247	2.47341	2.22263	2.34389	444
1.54175	1.79194	1.92264	2.44961	2.2067	2.3302	445
1.53344	1.77746	1.9089	2.42139	2.18587	2.30315	446
1.52153	1.76093	1.88843	2.37788	2.15268	2.26926	447
1.50935	1.74299	1.86512	2.33005	2.11219	2.2202	448
1.49975	1.72673	1.84236	2.29138	2.08397	2.18283	449
1.48066	1.70131	1.80957	2.24533	2.042	2.13928	450
1.46288	1.67494	1.78679	2.20113	2.0097	2.10502	451
1.44769	1.64799	1.75699	2.15401	1.97615	2.0617	452
1.43267	1.62828	1.7306	2.11211	1.94023	2.01775	453
1.42136	1.61072	1.71521	2.08094	1.91836	1.9903	454
1.41779	1.60418	1.7036	2.06137	1.89937	1.96667	455
1.41028	1.5957	1.69077	2.04255	1.88238	1.95314	456
1.40125	1.58567	1.68253	2.02775	1.87923	1.94207	457
1.3968	1.57971	1.67527	2.01797	1.86937	1.93674	458
1.39581	1.57672	1.67145	2.0136	1.86488	1.92786	459
1.39259	1.5709	1.66318	1.99656	1.85075	1.91275	460
1.3907	1.57163	1.6645	1.99097	1.84026	1.90214	461
1.39235	1.57093	1.66195	1.98895	1.83826	1.89685	462
1.39168	1.5706	1.66512	1.98984	1.84162	1.90878	463
1.39037	1.56983	1.66802	1.99032	1.84907	1.91266	464
1.38995	1.57111	1.6665	1.99113	1.84312	1.90583	465
1.39212	1.57396	1.67022	1.98545	1.84244	1.90051	466
1.39487	1.57878	1.67126	1.9818	1.8362	1.88967	467
1.39745	1.57922	1.6724	1.9835	1.83275	1.88927	468
1.39685	1.57966	1.66964	1.98093	1.8334	1.89276	469
1.39025	1.56999	1.66157	1.96972	1.82544	1.88906	470
1.39125	1.57121	1.66634	1.9686	1.82483	1.88876	471
1.38878	1.56845	1.66074	1.96294	1.81848	1.87912	472
1.38637	1.56703	1.6592	1.95704	1.81204	1.86644	473
1.38868	1.57207	1.66708	1.9514	1.81006	1.86254	474
1.38838	1.5777	1.66898	1.95488	1.81547	1.87002	475
1.38987	1.57716	1.67465	1.95174	1.81727	1.87699	476
1.39037	1.57255	1.66876	1.94544	1.81144	1.86634	477
1.38449	1.56611	1.66117	1.92984	1.79593	1.84894	478
1.38883	1.56653	1.66114	1.9187	1.78997	1.84493	479
1.38512	1.56445	1.65414	1.90872	1.77279	1.83003	480
1.38886	1.56492	1.65599	1.91016	1.77439	1.83421	481
1.38987	1.5634	1.65735	1.90559	1.78072	1.84117	482
1.38638	1.56214	1.65787	1.90197	1.77271	1.8347	483
1.38682	1.56717	1.66066	1.9004	1.76896	1.83506	484
1.39766	1.57198	1.66804	1.90562	1.7731	1.83379	485
1.40047	1.58646	1.67686	1.91389	1.77912	1.83892	486
1.40731	1.59617	1.68847	1.92691	1.79097	1.85725	487
1.41704	1.60838	1.70681	1.94642	1.79976	1.87496	488
1.41715	1.61502	1.70954	1.95455	1.81153	1.88027	489
1.42424	1.62502	1.71909	1.96472	1.81825	1.88957	490
1.42974	1.62939	1.72618	1.97731	1.82586	1.89477	491
1.43747	1.64106	1.7346	1.98568	1.82601	1.89559	492
1.44421	1.65593	1.7498	2.00316	1.84768	1.91614	493
1.44935	1.66806	1.76035	2.01573	1.86053	1.93589	494
1.45194	1.6697	1.7652	2.02707	1.86659	1.94948	495
1.45688	1.67343	1.76624	2.03592	1.87594	1.95481	496
1.46439	1.68221	1.7711	2.04075	1.87491	1.95616	497
1.46892	1.68752	1.78007	2.04218	1.87246	1.95867	498
1.47662	1.69389	1.78553	2.05069	1.87782	1.96134	499
1.48027	1.70329	1.79193	2.05624	1.89148	1.97515	500
1.48086	1.70148	1.79371	2.05921	1.89329	1.98043	501
1.48499	1.70408	1.79242	2.05872	1.88958	1.97419	502
1.48476	1.70517	1.79299	2.04876	1.88461	1.96808	503
1.4875	1.70934	1.79508	2.04809	1.8778	1.95713	504
1.49119	1.71506	1.79661	2.0436	1.87388	1.95367	505
1.49253	1.71126	1.79894	2.0407	1.87003	1.96082	506
1.49145	1.71652	1.79939	2.03323	1.87183	1.95751	507
1.48801	1.70662	1.78824	2.01146	1.85392	1.94011	508
1.48841	1.70463	1.785	2.0056	1.84378	1.92887	509
1.4898	1.70334	1.79003	1.99833	1.83631	1.92187	510
1.49503	1.70558	1.79135	1.99127	1.83122	1.91237	511
1.49645	1.71597	1.79482	1.98161	1.8276	1.91009	512
1.49365	1.71192	1.79538	1.97524	1.82709	1.90547	513
1.49778	1.71764	1.7974	1.9665	1.81405	1.89665	514
1.49825	1.71507	1.78696	1.95097	1.80261	1.88293	515
1.49943	1.7144	1.78638	1.93955	1.79246	1.86603	516
1.50321	1.71452	1.7883	1.93097	1.78436	1.86404	517
1.50389	1.71662	1.79051	1.92371	1.77556	1.85923	518
1.51144	1.72655	1.80179	1.93161	1.7859	1.87069	519
1.51254	1.72971	1.80771	1.92385	1.77942	1.86503	520
1.51936	1.73515	1.81002	1.9196	1.77347	1.85921	521
1.52327	1.74348	1.81774	1.92112	1.77293	1.86204	522
1.53382	1.75366	1.82786	1.92393	1.77417	1.86414	523
1.53866	1.75944	1.83754	1.92842	1.78437	1.87148	524
1.54369	1.77088	1.83697	1.9345	1.78872	1.88113	525
1.55033	1.77438	1.84708	1.93733	1.79321	1.88334	526
1.54507	1.77952	1.84725	1.93775	1.78941	1.87708	527
1.54981	1.78117	1.84954	1.9377	1.78477	1.8725	528
1.55919	1.79802	1.86914	1.94487	1.7926	1.87675	529
1.56068	1.80786	1.87923	1.95804	1.80295	1.88654	530
1.56641	1.81673	1.89327	1.96996	1.81503	1.90544	531
1.56688	1.81794	1.89034	1.98052	1.81838	1.91042	532
1.56773	1.8202	1.88478	1.97649	1.81596	1.91072	533
1.5724	1.81777	1.89905	1.97423	1.81299	1.89898	534
1.58394	1.82685	1.90263	1.97392	1.81078	1.9074	535
1.58179	1.82979	1.90623	1.97743	1.82121	1.91278	536
1.58278	1.83568	1.91218	1.99898	1.83751	1.92903	537
1.58884	1.84264	1.92381	2.01312	1.85007	1.94357	538
1.59151	1.85333	1.92095	2.0099	1.84304	1.93869	539
1.59674	1.8625	1.93688	2.02184	1.8519	1.93698	540
1.60103	1.86315	1.94094	2.02508	1.85258	1.94857	541
1.60658	1.87354	1.95633	2.03968	1.87397	1.97329	542
1.60654	1.88144	1.96178	2.05341	1.87613	1.98227	543
1.60838	1.87853	1.96514	2.04886	1.88059	1.98447	544
1.60695	1.87516	1.95887	2.05172	1.88219	1.98409	545
1.60531	1.87422	1.95945	2.05791	1.8831	1.98206	546
1.60737	1.87904	1.97191	2.05601	1.88275	1.97925	547
1.60896	1.88825	1.97166	2.0638	1.88726	1.99061	548
1.61386	1.89099	1.97892	2.07265	1.89613	2.00169	549
1.60607	1.88912	1.97412	2.06633	1.89643	2.00525	550
1.60857	1.88204	1.96281	2.06031	1.89011	1.99115	551
1.6059	1.87607	1.96363	2.05214	1.88093	1.97716	552
1.60641	1.88504	1.9594	2.05515	1.87331	1.97598	553
1.60908	1.87613	1.96402	2.04172	1.86896	1.97457	554
1.61315	1.88192	1.97036	2.04384	1.88498	1.98256	555
1.60696	1.86739	1.9622	2.03497	1.86646	1.98534	556
1.60586	1.86969	1.95963	2.02959	1.86538	1.97445	557
1.60586	1.867	1.95757	2.02601	1.86023	1.97421	558
1.61006	1.88191	1.966	2.0359	1.86531	1.97782	559
1.61193	1.88561	1.97978	2.04023	1.87099	1.98042	560
1.61151	1.88115	1.9799	2.03846	1.87055	1.98491	561
1.61034	1.87806	1.97535	2.03672	1.87268	1.98413	562
1.61345	1.87426	1.97165	2.03579	1.86732	1.983	563
1.61035	1.87571	1.96644	2.04412	1.86554	1.97405	564
1.61368	1.88518	1.98106	2.04472	1.86613	1.97367	565
1.60461	1.87249	1.97581	2.0374	1.86969	1.97517	566
1.60654	1.88013	1.97917	2.04616	1.87346	1.97823	567
1.60453	1.87052	1.98019	2.03376	1.86453	1.98196	568
1.59808	1.86579	1.9675	2.02189	1.85787	1.96784	569
1.58859	1.85022	1.94787	1.99945	1.83831	1.93542	570
1.58678	1.83666	1.9336	1.97517	1.81099	1.91915	571
1.57578	1.82312	1.91823	1.94807	1.7907	1.88905	572
1.55199	1.7908	1.88722	1.90808	1.76001	1.86345	573
1.53458	1.76506	1.85036	1.86793	1.73581	1.821	574
1.51604	1.73313	1.82505	1.82269	1.70314	1.77021	575
1.4931	1.70035	1.78306	1.77515	1.66296	1.72866	576
1.46451	1.66301	1.74017	1.72371	1.6241	1.68067	577
1.44692	1.63161	1.71307	1.68627	1.58392	1.6486	578
1.41917	1.59303	1.66556	1.64751	1.55497	1.61252	579
1.38764	1.54964	1.62199	1.59834	1.51562	1.57344	580
1.36498	1.51687	1.57335	1.55607	1.47792	1.53012	581
1.33803	1.47658	1.5291	1.52115	1.44228	1.49109	582
1.32151	1.45459	1.50591	1.49055	1.42322	1.46638	583
1.30532	1.42579	1.48364	1.46656	1.40155	1.44226	584
1.28728	1.40169	1.45647	1.44796	1.386	1.43083	585
1.27562	1.38228	1.43296	1.43326	1.37172	1.41333	586
1.26282	1.36726	1.41015	1.41433	1.35906	1.39598	587
1.24974	1.3436	1.39071	1.38771	1.33409	1.36568	588
1.24455	1.32847	1.37568	1.37549	1.32513	1.35523	589
1.22995	1.32001	1.36194	1.3665	1.31777	1.34346	590
1.22073	1.30817	1.34961	1.35344	1.31672	1.34313	591
1.21718	1.2994	1.33852	1.34733	1.30296	1.33259	592
1.2074	1.29034	1.33053	1.33907	1.29629	1.32618	593
1.21157	1.28391	1.32339	1.33244	1.28821	1.31967	594
1.20496	1.28099	1.31585	1.32625	1.28466	1.3053	595
1.20145	1.27616	1.31917	1.32733	1.28218	1.31256	596
1.20172	1.27462	1.31373	1.32542	1.29032	1.3116	597
1.18938	1.26047	1.30271	1.31714	1.27822	1.3092	598
1.18782	1.2548	1.29136	1.30971	1.26966	1.29351	599
1.18187	1.24469	1.28364	1.29596	1.25787	1.28345	600
1.18527	1.24909	1.28719	1.30006	1.26083	1.28283	601
1.18692	1.25636	1.29608	1.30267	1.26466	1.29198	602
1.17665	1.24516	1.29207	1.29778	1.2632	1.28678	603
1.18427	1.24588	1.2956	1.30566	1.27156	1.29418	604
1.18303	1.24955	1.28631	1.30397	1.2633	1.28658	605
1.18375	1.24707	1.29143	1.30225	1.26283	1.28452	606
1.18527	1.24866	1.28347	1.30293	1.25852	1.28148	607
1.19119	1.25699	1.29563	1.3115	1.27052	1.28946	608
1.18784	1.2578	1.30058	1.31682	1.27222	1.30298	609
1.18313	1.25898	1.30314	1.31741	1.27517	1.30646	610
1.1935	1.26529	1.3089	1.32666	1.28374	1.3096	611
1.19672	1.26717	1.31385	1.33005	1.28342	1.30732	612
1.20005	1.2779	1.32619	1.33986	1.29417	1.31435	613
1.20816	1.28765	1.33839	1.3564	1.30751	1.3384	614
1.21559	1.29227	1.34517	1.36014	1.32197	1.34652	615
1.21398	1.29539	1.3494	1.37667	1.32557	1.35304	616
1.21397	1.29468	1.34675	1.37393	1.3226	1.36183	617
1.21519	1.29788	1.35142	1.37429	1.33172	1.35908	618
1.21981	1.30219	1.35776	1.38316	1.33189	1.35812	619
1.22425	1.31485	1.36602	1.39515	1.34319	1.37689	620
1.22917	1.32394	1.37592	1.40518	1.3566	1.38912	621
1.23117	1.3196	1.37481	1.41028	1.35728	1.39104	622
1.23123	1.32677	1.38078	1.42012	1.36163	1.39346	623
1.23188	1.31899	1.379	1.41522	1.35287	1.38666	624
1.23328	1.32213	1.37642	1.41582	1.35145	1.39036	625
1.24057	1.32787	1.38003	1.41973	1.35586	1.39808	626
1.24034	1.32829	1.38573	1.42487	1.36912	1.40794	627
1.23836	1.33045	1.3956	1.43295	1.37024	1.41252	628
1.23399	1.32192	1.38779	1.42222	1.36353	1.40504	629
1.24596	1.33186	1.39507	1.43118	1.36511	1.40563	630
1.24109	1.33202	1.39352	1.42565	1.36352	1.4076	631
1.24152	1.3398	1.39671	1.43392	1.37573	1.41309	632
1.24533	1.33275	1.39934	1.43243	1.37154	1.41044	633
1.24175	1.32544	1.38746	1.4235	1.36825	1.40601	634
1.24177	1.3239	1.38939	1.41791	1.36115	1.39628	635
1.23392	1.31838	1.373	1.40713	1.35303	1.38322	636
1.23416	1.31558	1.37676	1.40572	1.33906	1.38428	637
1.23047	1.31727	1.36993	1.40705	1.35119	1.38639	638
1.2306	1.31198	1.37094	1.39991	1.35153	1.38106	639
1.22903	1.31136	1.36477	1.39662	1.34186	1.38196	640
1.22286	1.2974	1.35314	1.38005	1.32804	1.36127	641
1.21489	1.29113	1.34302	1.37587	1.31295	1.3471	642
1.21677	1.28132	1.34349	1.35987	1.31085	1.3367	643
1.20757	1.28048	1.33708	1.35909	1.31442	1.3441	644
1.21618	1.28721	1.34359	1.36644	1.32271	1.35817	645
1.20397	1.27658	1.33106	1.35583	1.30968	1.34254	646
1.20917	1.28385	1.34018	1.35281	1.3115	1.33852	647
1.20364	1.2738	1.32933	1.34592	1.29527	1.3282	648
1.20729	1.28086	1.33114	1.35462	1.30601	1.33813	649
1.21094	1.29117	1.34211	1.36629	1.31269	1.34971	650
1.21593	1.28967	1.34676	1.37077	1.32527	1.36367	651
1.2105	1.28408	1.34742	1.37091	1.32462	1.35381	652
1.21723	1.29153	1.34807	1.37247	1.3239	1.35779	653
1.22223	1.29832	1.36218	1.39763	1.33632	1.37524	654
1.2303	1.31251	1.37246	1.40861	1.3577	1.38242	655
1.24466	1.33138	1.39783	1.43944	1.37836	1.41963	656
1.24611	1.33221	1.39736	1.44674	1.39374	1.42422	657
1.26517	1.3488	1.42319	1.4777	1.40683	1.44968	658
1.26566	1.36607	1.43057	1.48789	1.42254	1.46431	659
1.27651	1.36937	1.45188	1.52533	1.43774	1.48063	660
1.29598	1.39694	1.47284	1.54776	1.47526	1.52645	661
1.30335	1.41799	1.5111	1.58072	1.50041	1.56609	662
1.32517	1.44886	1.52791	1.63368	1.54296	1.5985	663
1.34199	1.47005	1.55533	1.6702	1.56395	1.62127	664
1.36238	1.49423	1.57901	1.69725	1.60441	1.66483	665
1.37924	1.51607	1.60623	1.73699	1.63784	1.69831	666
1.40365	1.54031	1.65635	1.79737	1.68084	1.75169	667
1.41709	1.56593	1.67329	1.82223	1.71531	1.78042	668
1.41806	1.57922	1.68824	1.86948	1.7291	1.81265	669
1.43146	1.59119	1.70741	1.87928	1.73245	1.82352	670
1.44014	1.60556	1.71581	1.90785	1.75433	1.84532	671
1.44216	1.62493	1.73119	1.92509	1.7786	1.87788	672
1.45149	1.64256	1.74819	1.94638	1.80446	1.90372	673
1.48031	1.663	1.78035	1.99917	1.84004	1.94373	674
1.46823	1.6624	1.7852	1.99495	1.83161	1.94251	675
1.47684	1.66426	1.78068	1.99171	1.84611	1.92723	676
1.48094	1.67457	1.77335	2.01438	1.84531	1.92784	677
1.47894	1.65448	1.76468	1.98935	1.83954	1.93861	678
1.49233	1.66659	1.8053	2.0338	1.87827	1.95018	679
1.47658	1.67544	1.79822	2.04041	1.88238	1.97262	680
1.48551	1.67394	1.7991	2.04699	1.87737	1.98429	681
1.4864	1.67201	1.79867	2.05224	1.86673	1.97077	682
1.48823	1.68177	1.80558	2.04162	1.87722	1.99255	683
1.4747	1.65683	1.78707	2.03985	1.8636	1.95233	684
1.46352	1.65453	1.75694	2.00687	1.8361	1.92382	685
1.43756	1.62656	1.75945	1.98537	1.8205	1.91314	686
1.43748	1.59972	1.7285	1.9391	1.78744	1.88963	687
1.41371	1.58471	1.69499	1.89637	1.7545	1.84655	688
1.39063	1.53282	1.65234	1.84085	1.70164	1.78625	689
1.37159	1.5061	1.61651	1.79778	1.66261	1.71944	690
1.34184	1.47878	1.57875	1.71975	1.61349	1.68171	691
1.31391	1.44421	1.53775	1.66429	1.58008	1.62941	692
1.28525	1.39625	1.47792	1.59367	1.51337	1.56353	693
1.2615	1.3624	1.43671	1.53371	1.44946	1.50343	694
1.22572	1.30974	1.38498	1.46483	1.39984	1.44448	695
1.19769	1.26085	1.33466	1.40414	1.33965	1.38743	696
1.18269	1.23002	1.29952	1.36233	1.31538	1.3504	697
1.15334	1.19931	1.27272	1.31238	1.27626	1.29791	698
1.14042	1.1718	1.22444	1.27153	1.24339	1.25418	699
1.1139	1.15154	1.18866	1.22894	1.19552	1.21943	700

## Sheet: Fig.1Pigment composition c&d
Low light sample 1	Low light sample 2	Low light sample 3	Medium light sample 1	Medium light sample 2	Medium light sample 3	X axis
0.583912	0.588453	0.627331	0.794299	0.71114	0.783064	400
0.597005	0.603747	0.641339	0.814285	0.727973	0.800927	401
0.611547	0.617693	0.658558	0.834403	0.745873	0.820087	402
0.6266	0.633763	0.673619	0.854099	0.763617	0.840067	403
0.641199	0.649244	0.692128	0.87347	0.782511	0.861042	404
0.655046	0.663732	0.70793	0.894483	0.800894	0.879725	405
0.670782	0.679953	0.723462	0.914699	0.818194	0.900106	406
0.685404	0.69432	0.740377	0.933715	0.83601	0.918075	407
0.699398	0.710113	0.755049	0.953012	0.85357	0.938031	408
0.712051	0.723981	0.769495	0.970504	0.870836	0.956288	409
0.72623	0.737605	0.784074	0.989524	0.887164	0.973253	410
0.73777	0.749699	0.796068	1.00443	0.901799	0.98879	411
0.750003	0.761695	0.808414	1.01925	0.914384	1.00461	412
0.760911	0.771326	0.818621	1.03341	0.928187	1.01682	413
0.769929	0.781776	0.828553	1.04608	0.938479	1.02944	414
0.780666	0.790957	0.837006	1.05771	0.950516	1.04302	415
0.788863	0.800159	0.84638	1.06969	0.962052	1.05449	416
0.798762	0.809284	0.855179	1.08175	0.97421	1.0659	417
0.809877	0.820355	0.866248	1.09468	0.986654	1.08	418
0.819199	0.830481	0.877032	1.11016	0.999621	1.09451	419
0.83289	0.842304	0.888875	1.12578	1.01336	1.10854	420
0.845343	0.854643	0.902655	1.14078	1.02949	1.12555	421
0.857371	0.869672	0.917114	1.1584	1.0457	1.14377	422
0.871476	0.884023	0.931664	1.17881	1.06296	1.16298	423
0.886526	0.899034	0.948843	1.19791	1.08124	1.18038	424
0.900566	0.913837	0.963998	1.21781	1.09905	1.19965	425
0.913207	0.929558	0.979261	1.23527	1.11464	1.21905	426
0.925066	0.940911	0.994333	1.25557	1.13095	1.23434	427
0.935789	0.952353	1.00644	1.26802	1.14373	1.25218	428
0.945976	0.960642	1.01785	1.2807	1.1559	1.26208	429
0.951007	0.968003	1.02321	1.28975	1.16306	1.2722	430
0.952384	0.970749	1.0259	1.29367	1.16603	1.27421	431
0.953072	0.967114	1.02386	1.2927	1.16509	1.27387	432
0.947718	0.962265	1.01646	1.28693	1.15837	1.26773	433
0.939326	0.953065	1.00648	1.27344	1.1482	1.25665	434
0.928212	0.939199	0.990335	1.25663	1.13386	1.23937	435
0.913309	0.922432	0.970957	1.23409	1.11636	1.21911	436
0.895301	0.902905	0.948401	1.21034	1.09414	1.19443	437
0.876249	0.880571	0.922517	1.18138	1.07035	1.1682	438
0.854416	0.857324	0.896229	1.15163	1.04251	1.13778	439
0.831896	0.832864	0.868879	1.12122	1.01693	1.10998	440
0.808926	0.806492	0.840813	1.08962	0.991029	1.07997	441
0.784599	0.78117	0.812616	1.05788	0.964489	1.04969	442
0.760549	0.756147	0.785853	1.02979	0.937319	1.02059	443
0.736218	0.730377	0.758554	1.00162	0.913791	0.993167	444
0.711474	0.706973	0.734005	0.97332	0.890016	0.966548	445
0.68898	0.68432	0.711535	0.949124	0.869123	0.941798	446
0.666164	0.660394	0.687013	0.925838	0.84591	0.917207	447
0.643914	0.638367	0.666111	0.902491	0.825886	0.894015	448
0.622978	0.618567	0.64566	0.88016	0.806303	0.872755	449
0.602995	0.598985	0.625956	0.860003	0.787041	0.851226	450
0.584989	0.579829	0.609061	0.839999	0.769771	0.831284	451
0.566517	0.562893	0.591338	0.82155	0.752707	0.812613	452
0.54962	0.546495	0.575708	0.802721	0.735628	0.793878	453
0.534184	0.530668	0.56049	0.78478	0.719487	0.775886	454
0.518327	0.514481	0.544083	0.766782	0.701097	0.757268	455
0.504214	0.500502	0.530473	0.748644	0.686657	0.739914	456
0.490531	0.487104	0.516861	0.731901	0.669584	0.72312	457
0.476713	0.47382	0.503069	0.71557	0.654652	0.705635	458
0.464399	0.461311	0.490169	0.698671	0.639211	0.689599	459
0.453348	0.449327	0.478447	0.683336	0.625788	0.674582	460
0.442878	0.439442	0.467565	0.669056	0.612845	0.660088	461
0.434043	0.43004	0.456614	0.655699	0.600095	0.646933	462
0.425894	0.421426	0.44836	0.643679	0.589739	0.634152	463
0.419665	0.414259	0.440071	0.633148	0.580251	0.624184	464
0.41428	0.408437	0.433928	0.625075	0.572995	0.615956	465
0.410023	0.40418	0.42905	0.618293	0.566739	0.609289	466
0.407836	0.400632	0.426061	0.613677	0.562498	0.604504	467
0.406389	0.399042	0.423337	0.609644	0.560349	0.601816	468
0.406769	0.399225	0.423089	0.608834	0.559388	0.600077	469
0.407642	0.399412	0.423648	0.609542	0.55996	0.601199	470
0.408976	0.401038	0.425427	0.611526	0.560909	0.603641	471
0.411757	0.403115	0.427206	0.614376	0.564043	0.605745	472
0.414285	0.405792	0.430027	0.617453	0.567186	0.609682	473
0.41677	0.408668	0.432446	0.620843	0.570463	0.613221	474
0.419665	0.411504	0.43568	0.624676	0.573852	0.61725	475
0.421647	0.414019	0.438058	0.628964	0.576579	0.620785	476
0.423308	0.414969	0.439918	0.631536	0.579144	0.623274	477
0.423793	0.4155	0.440563	0.632053	0.580468	0.624298	478
0.422756	0.41517	0.441299	0.631862	0.580295	0.624373	479
0.421062	0.413148	0.439337	0.629666	0.577709	0.622342	480
0.417868	0.409668	0.436289	0.625194	0.574212	0.618207	481
0.412271	0.404888	0.431919	0.618474	0.567791	0.611937	482
0.405454	0.398205	0.424975	0.60987	0.559721	0.603723	483
0.397519	0.390292	0.417371	0.599416	0.549009	0.593062	484
0.387698	0.380107	0.407577	0.585819	0.536663	0.579388	485
0.376156	0.36831	0.396141	0.570591	0.521935	0.563732	486
0.363477	0.356312	0.382773	0.552743	0.506099	0.546105	487
0.349982	0.341896	0.368258	0.533129	0.486921	0.52719	488
0.334458	0.326783	0.352922	0.511543	0.466658	0.50597	489
0.319139	0.31055	0.336146	0.489454	0.445766	0.483042	490
0.302464	0.294429	0.318833	0.464433	0.423466	0.459109	491
0.285606	0.277129	0.301443	0.43994	0.400389	0.435373	492
0.268069	0.259186	0.282988	0.414444	0.377368	0.409736	493
0.252185	0.242468	0.264717	0.389008	0.353634	0.385011	494
0.234713	0.224353	0.245903	0.36297	0.33018	0.359224	495
0.217807	0.207711	0.227707	0.337839	0.306864	0.335151	496
0.202023	0.191131	0.210309	0.313244	0.284113	0.30988	497
0.186096	0.17435	0.192948	0.288692	0.262399	0.286232	498
0.171567	0.159562	0.176156	0.264857	0.240809	0.263721	499
0.156984	0.144604	0.160707	0.243276	0.220717	0.24153	500
0.143587	0.130673	0.145915	0.222258	0.201684	0.220905	501
0.131354	0.117676	0.131787	0.202098	0.183261	0.201679	502
0.119526	0.105877	0.118765	0.183914	0.166479	0.183049	503
0.108411	0.0949689	0.106704	0.166582	0.150996	0.166216	504
0.0988142	0.0846354	0.0948409	0.15055	0.135822	0.150756	505
0.0898492	0.0748743	0.0850978	0.135758	0.123198	0.136403	506
0.0815345	0.0663895	0.0752822	0.122457	0.11049	0.123093	507
0.0743964	0.0582627	0.066749	0.110186	0.100258	0.111238	508
0.0681953	0.0515045	0.0592288	0.0988175	0.0897033	0.100259	509
0.0617845	0.0457207	0.052684	0.089642	0.0806899	0.0908918	510
0.0563523	0.0398071	0.0461378	0.0799732	0.0726566	0.0821719	511
0.0525032	0.0348102	0.041159	0.0722979	0.0655563	0.0740981	512
0.0479244	0.030613	0.0362172	0.0650751	0.0590552	0.0674319	513
0.0443694	0.0267715	0.0318662	0.0592074	0.0532725	0.0612513	514
0.0411541	0.0238051	0.0286218	0.054092	0.0487142	0.0561877	515
0.038779	0.0209285	0.0254447	0.0490662	0.0446358	0.0513957	516
0.0367943	0.018514	0.0226893	0.0452921	0.0406299	0.0475112	517
0.0352029	0.0168667	0.0204799	0.0412687	0.0377503	0.0443742	518
0.0336845	0.0151103	0.0184833	0.0388285	0.0357395	0.0412411	519
0.0325683	0.0132424	0.0167032	0.0365008	0.0332111	0.0396576	520
0.0317753	0.0126021	0.0156439	0.0342696	0.0313966	0.0375468	521
0.0308964	0.0113013	0.0146755	0.0322449	0.0298272	0.0357414	522
0.0299913	0.0106964	0.0141141	0.0311198	0.0284609	0.0345613	523
0.0297976	0.0100696	0.0129515	0.0299561	0.0270546	0.0333179	524
0.0290633	0.00947271	0.0125309	0.0288931	0.0261515	0.0320977	525
0.0290411	0.00928763	0.0121466	0.0281014	0.0254546	0.0310944	526
0.0289307	0.00880992	0.0121163	0.027095	0.0249202	0.0307884	527
0.0288344	0.00861327	0.0118147	0.0264167	0.0237628	0.0296721	528
0.0285565	0.00844563	0.0114882	0.0260969	0.0235142	0.0294695	529
0.0285999	0.00856379	0.0112586	0.0257701	0.0231328	0.0291166	530
0.0285642	0.00797831	0.011296	0.0249969	0.0225438	0.0287485	531
0.0288101	0.00797612	0.0110415	0.0245261	0.02222	0.0280593	532
0.0291229	0.00805528	0.011097	0.0242899	0.0220706	0.0278141	533
0.0285508	0.00758287	0.010615	0.0239888	0.0215677	0.0273614	534
0.0287495	0.00750298	0.0109956	0.0237181	0.0213788	0.0270261	535
0.0288295	0.00782212	0.0105772	0.0232601	0.0208021	0.0266	536
0.0290797	0.00771699	0.0104168	0.0234281	0.0208356	0.0267776	537
0.0287042	0.00763927	0.0104524	0.0230529	0.0206254	0.0264377	538
0.0289018	0.00733211	0.00978576	0.0228619	0.0201662	0.0264721	539
0.0286047	0.00757797	0.0102845	0.022309	0.0201298	0.0263127	540
0.0287084	0.00714507	0.00990576	0.0221724	0.0198886	0.0257973	541
0.0290371	0.00690709	0.00966216	0.0215138	0.0198434	0.0256438	542
0.0285558	0.00682578	0.00976357	0.0216627	0.0197224	0.0252903	543
0.0284538	0.00711942	0.00942075	0.0212878	0.0191693	0.0252589	544
0.0287736	0.00679712	0.00962841	0.0209084	0.0195776	0.0251129	545
0.028797	0.00720463	0.00942885	0.0212563	0.0189295	0.0249673	546
0.0288956	0.00699537	0.00968458	0.0211349	0.0191261	0.0252179	547
0.0293696	0.00701086	0.00976217	0.0211055	0.0192023	0.0248587	548
0.0296523	0.00738098	0.00981091	0.0213081	0.0192807	0.025115	549
0.0299685	0.00778248	0.010231	0.0215898	0.0196959	0.0254139	550
0.0301797	0.00809283	0.0104803	0.0218712	0.0199208	0.0258424	551
0.0308507	0.00849357	0.011337	0.0228102	0.0207179	0.026335	552
0.0312543	0.00932963	0.0118627	0.0236403	0.0208027	0.0268942	553
0.031978	0.0101034	0.0125402	0.024392	0.0215359	0.0277091	554
0.0327388	0.0108504	0.0135113	0.025331	0.0221649	0.0286822	555
0.0336615	0.0118536	0.0146267	0.0261832	0.0235499	0.0299941	556
0.0348806	0.0129172	0.0158685	0.0279434	0.0245583	0.0313712	557
0.0357369	0.0145254	0.0174901	0.0292917	0.0258867	0.0326513	558
0.0373529	0.0155741	0.0184806	0.0308667	0.0271484	0.034655	559
0.0388426	0.0165633	0.0201217	0.0326138	0.0290286	0.0357941	560
0.0398368	0.0183619	0.021714	0.0347816	0.0308092	0.0378363	561
0.0414749	0.0198041	0.0235257	0.0367319	0.0325721	0.0399126	562
0.0431897	0.0213563	0.0251707	0.0389174	0.0343022	0.0416284	563
0.0444914	0.0228668	0.0271992	0.0409822	0.0360806	0.0438076	564
0.0462941	0.024838	0.0286823	0.0431965	0.0383528	0.0458508	565
0.0474287	0.0265883	0.0303492	0.0454737	0.0399058	0.048371	566
0.0490398	0.0280464	0.0326542	0.0476633	0.0417267	0.0502165	567
0.0493844	0.0284253	0.0332425	0.0483152	0.0425826	0.0510642	568
0.051844	0.0305566	0.0353571	0.0509801	0.045549	0.0533309	569
0.0528326	0.031946	0.0371823	0.0536262	0.0470261	0.0556783	570
0.0546078	0.0339858	0.0390791	0.0551152	0.0486628	0.0575946	571
0.0559468	0.0351573	0.0404972	0.0571099	0.0505073	0.0590832	572
0.0576898	0.0366329	0.041862	0.0591215	0.0517057	0.060847	573
0.0586781	0.0378464	0.0435363	0.0605752	0.0533727	0.0623483	574
0.0598959	0.0393744	0.0446225	0.0624356	0.055114	0.0641751	575
0.0607662	0.040391	0.0460853	0.0641455	0.055519	0.0658148	576
0.0618901	0.0412728	0.0472973	0.0651426	0.0573089	0.0667656	577
0.0625584	0.0420898	0.0484529	0.0665282	0.058099	0.0682108	578
0.0638778	0.0433529	0.0492401	0.067943	0.059093	0.0693639	579
0.0642747	0.0440946	0.0504568	0.068385	0.0599108	0.0704581	580
0.065123	0.0442754	0.0508945	0.0694484	0.0605065	0.0711448	581
0.0654672	0.0448968	0.0512878	0.069946	0.0611197	0.0716645	582
0.0659978	0.0451628	0.0519148	0.070513	0.061682	0.0723089	583
0.0663649	0.0453788	0.0518369	0.0710266	0.0617734	0.0723493	584
0.0663853	0.0454605	0.0520622	0.0709077	0.0616613	0.0728433	585
0.0664602	0.0453002	0.0522696	0.0710186	0.0621645	0.0724977	586
0.0667576	0.0455521	0.0514851	0.0706506	0.0620205	0.0724095	587
0.0668161	0.04574	0.0518226	0.070547	0.0619044	0.0724242	588
0.0672358	0.045792	0.0520699	0.0708418	0.0618011	0.0730627	589
0.0681692	0.0463012	0.0523016	0.0712475	0.062211	0.0732364	590
0.0685876	0.0472695	0.0529373	0.0715992	0.0628036	0.0732693	591
0.0693415	0.0474577	0.0542205	0.0725394	0.0637359	0.0743403	592
0.0705427	0.0489631	0.0547663	0.0738905	0.064754	0.0752943	593
0.0716966	0.0505865	0.055964	0.075192	0.0661247	0.0768339	594
0.0737027	0.0520663	0.05824	0.0768921	0.0676614	0.0787081	595
0.0757712	0.0545764	0.0598305	0.0793484	0.0701289	0.0808679	596
0.0784253	0.0573868	0.0627179	0.0823334	0.0726653	0.0836764	597
0.0808069	0.0593181	0.0656121	0.0853356	0.0755342	0.0871243	598
0.0838758	0.0627074	0.0688885	0.0891344	0.0784764	0.0909063	599
0.087021	0.0662747	0.0724723	0.093238	0.0821412	0.0945553	600
0.0897339	0.0692702	0.0756119	0.0971868	0.0861617	0.0989935	601
0.0928682	0.073316	0.0793382	0.102175	0.0897987	0.103578	602
0.0965198	0.0765705	0.0835324	0.106234	0.0933859	0.107624	603
0.0998839	0.080505	0.0873653	0.111231	0.0977316	0.112352	604
0.103043	0.0839081	0.091457	0.115701	0.102274	0.116958	605
0.106158	0.0873377	0.0955973	0.120283	0.105823	0.12222	606
0.109901	0.0910026	0.0991613	0.125237	0.11012	0.126391	607
0.112495	0.0942559	0.102799	0.129291	0.113681	0.130233	608
0.115728	0.0977369	0.10612	0.133241	0.117016	0.134267	609
0.118067	0.100388	0.109104	0.136829	0.120232	0.137796	610
0.120743	0.102833	0.111596	0.140174	0.123395	0.140856	611
0.122069	0.104792	0.114382	0.142558	0.125161	0.143059	612
0.123139	0.106484	0.115792	0.14458	0.127468	0.145454	613
0.12421	0.107681	0.117467	0.146434	0.128796	0.147308	614
0.125027	0.108658	0.118539	0.147955	0.129589	0.148109	615
0.12515	0.108755	0.118938	0.148439	0.130781	0.149192	616
0.124599	0.10898	0.119179	0.148757	0.130544	0.149172	617
0.12485	0.108885	0.118441	0.148739	0.130952	0.148564	618
0.123443	0.108683	0.117874	0.148179	0.130037	0.147894	619
0.122499	0.107324	0.117341	0.146674	0.129132	0.147054	620
0.12113	0.106066	0.115793	0.145367	0.127901	0.145714	621
0.119536	0.104946	0.114403	0.143627	0.126283	0.143592	622
0.117657	0.103584	0.112859	0.1415	0.124244	0.142116	623
0.116324	0.101598	0.110625	0.139232	0.12228	0.13979	624
0.114844	0.100026	0.108623	0.136938	0.12031	0.137713	625
0.113041	0.0984058	0.106782	0.134394	0.117927	0.135061	626
0.111215	0.0966873	0.104863	0.131993	0.115756	0.13258	627
0.109881	0.0950868	0.10297	0.12907	0.113714	0.13031	628
0.108679	0.0937899	0.100875	0.127224	0.111652	0.12812	629
0.107413	0.0920891	0.0992885	0.125061	0.110217	0.126469	630
0.106273	0.091234	0.0977565	0.122861	0.108476	0.124443	631
0.10524	0.0900865	0.0962003	0.120783	0.106665	0.122596	632
0.104614	0.0893216	0.0953701	0.119083	0.105708	0.121403	633
0.104156	0.0886452	0.0942964	0.118343	0.10477	0.12052	634
0.103818	0.0888331	0.0940621	0.118101	0.10407	0.120142	635
0.103497	0.0890582	0.0943872	0.118093	0.104076	0.120286	636
0.104489	0.0895734	0.0950832	0.118501	0.105053	0.120909	637
0.105524	0.0909401	0.0963648	0.12047	0.106263	0.121736	638
0.107664	0.0929224	0.0985807	0.12274	0.108418	0.124367	639
0.109791	0.095679	0.101256	0.126267	0.111395	0.12753	640
0.113358	0.099216	0.105435	0.130583	0.115335	0.131621	641
0.117848	0.103938	0.110035	0.136506	0.120252	0.137761	642
0.123219	0.109854	0.116609	0.14392	0.12707	0.145099	643
0.130769	0.117698	0.124839	0.153516	0.135706	0.154184	644
0.139381	0.127001	0.134555	0.165446	0.145711	0.165877	645
0.150133	0.138268	0.146496	0.179491	0.158536	0.179443	646
0.162736	0.152199	0.160947	0.196239	0.173085	0.195215	647
0.178415	0.168326	0.178054	0.216192	0.191138	0.215423	648
0.197325	0.18723	0.198077	0.239801	0.211741	0.238103	649
0.218202	0.209369	0.221654	0.266782	0.235368	0.264614	650
0.242646	0.234484	0.248172	0.297974	0.262936	0.295343	651
0.269213	0.262655	0.278145	0.332805	0.294114	0.328995	652
0.299231	0.294019	0.311302	0.371374	0.328134	0.366691	653
0.330968	0.32695	0.346532	0.412571	0.364116	0.40755	654
0.364591	0.362618	0.383762	0.456621	0.403403	0.450679	655
0.39907	0.398926	0.422225	0.501156	0.4433	0.494783	656
0.433522	0.434471	0.460874	0.546977	0.48318	0.539063	657
0.466799	0.46905	0.498019	0.590457	0.521465	0.581723	658
0.497322	0.501026	0.533134	0.631005	0.556706	0.622064	659
0.524248	0.529247	0.563141	0.666475	0.588769	0.657087	660
0.545979	0.552488	0.588179	0.696489	0.614092	0.686163	661
0.561742	0.568964	0.606082	0.717884	0.633389	0.706534	662
0.571213	0.578124	0.616966	0.730795	0.644024	0.7193	663
0.573433	0.580046	0.618874	0.733563	0.64659	0.723207	664
0.567814	0.574343	0.612922	0.727827	0.640828	0.716889	665
0.555553	0.561782	0.599509	0.711937	0.626764	0.700555	666
0.536609	0.541565	0.57841	0.687702	0.605117	0.677672	667
0.512539	0.515723	0.550849	0.654533	0.575506	0.645702	668
0.482051	0.483525	0.51687	0.615292	0.541286	0.60675	669
0.448472	0.447661	0.479031	0.570787	0.502033	0.563354	670
0.412208	0.409752	0.437863	0.523453	0.459639	0.516747	671
0.37438	0.370353	0.396406	0.474782	0.41658	0.468567	672
0.336465	0.330947	0.353951	0.424999	0.373286	0.420107	673
0.298911	0.292368	0.312874	0.376288	0.330417	0.372556	674
0.263295	0.254635	0.273016	0.329962	0.28933	0.326617	675
0.229791	0.220031	0.236022	0.286064	0.250315	0.283763	676
0.198191	0.187217	0.201198	0.245412	0.215134	0.243983	677
0.170351	0.157951	0.16994	0.209047	0.182558	0.207825	678
0.144685	0.131418	0.142117	0.176288	0.153406	0.175545	679
0.121931	0.10876	0.117564	0.146889	0.12773	0.147063	680
0.102869	0.0881925	0.0959188	0.121166	0.105011	0.122329	681
0.0861397	0.0708893	0.0778248	0.0996669	0.086307	0.10051	682
0.0716651	0.0555289	0.0613872	0.0810043	0.0698363	0.0823312	683
0.0597942	0.0433134	0.0483928	0.0646914	0.0559016	0.0668226	684
0.0491882	0.0328882	0.0372279	0.0517833	0.0441426	0.0535781	685
0.0413283	0.0242337	0.0277943	0.0406476	0.0344901	0.0429879	686
0.0343215	0.0170552	0.0199957	0.0315856	0.0264586	0.0339328	687
0.0283948	0.0107975	0.0137133	0.0238343	0.0200792	0.0269636	688
0.0240242	0.00602318	0.00857063	0.0174289	0.0141452	0.020564	689
0.0202205	0.0019308	0.00429371	0.0124353	0.00984941	0.0155149	690
0.0167726	-0.000979662	0.000845248	0.00791648	0.00607575	0.0110527	691
0.0141767	-0.00365567	-0.00196825	0.00487943	0.00328495	0.0080985	692
0.0121783	-0.00587957	-0.00423817	0.00202376	0.000519946	0.00528302	693
0.0102354	-0.00732195	-0.00615616	-0.000580286	-0.00135586	0.00310919	694
0.0085998	-0.00937965	-0.00748645	-0.00230842	-0.00272206	0.00145393	695
0.00716102	-0.0103738	-0.008814	-0.00382043	-0.00435141	-0.000281548	696
0.00610463	-0.0111225	-0.0100107	-0.00502679	-0.00577169	-0.00130022	697
0.00530265	-0.0117107	-0.0107846	-0.00634156	-0.00679669	-0.00262754	698
0.00433949	-0.0123823	-0.0111512	-0.0072433	-0.00716447	-0.00388919	699
0.00434467	-0.0125111	-0.0115195	-0.00719905	-0.00752294	-0.00367358	700

## Sheet: Fig.4 Distribution of chromopho
Distance in angstroms	Number of low light pairs	Number of Medium light pairs
0	1	0
1	0	0
2	0	0
3	0	0
4	0	0
5	0	0
6	0	0
7	0	0
8	0	0
9	0	0
10	0	0
11	1	0
12	33	21
13	33	33
14	3	1
15	4	4
16	6	1
17	16	7
18	77	96
19	190	180
20	285	255
21	147	122
22	184	190
23	262	224
24	237	235
25	446	391
26	266	266
27	389	298
28	288	239
29	148	136
30	284	262
31	370	306
32	287	221
33	329	332
34	517	468
35	709	635
36	697	657
37	452	380
38	531	479
39	478	431
40	621	555
41	561	467
42	515	490
43	556	521
44	851	755
45	562	521
46	708	580
47	725	566
48	942	938
49	780	694
50	988	911

## Sheet: Fig.6 . Room temperature fluore
X axis	Low light sample 1	Low light DCMU sample 1	Low light sample 2	Low light DCMU sample 2	Low light sample 3	Low light DCMU sample 3	Medium light sample 1	Medium light DCMU sample 1	Medium light sample 2	Medium light DCMU sample 2	Medium light sample 3	Medium light DCMU sample 3
520	7657.93	7527.83	7903.12	7397.74	7933.15	8033.23	8703.79	8418.54	8258.41	8688.77	8768.84	8543.65
520.5	7672.94	8043.23	7913.13	7938.15	7612.9	7758.01	8713.8	8213.37	8863.93	8248.4	8593.69	8838.91
521	8473.59	7883.11	7858.09	8143.31	8298.44	8308.45	9224.25	8933.99	8488.6	9194.23	8918.98	9164.2
521.5	7908.13	8348.48	7803.04	7943.15	7768.02	8108.29	8428.55	8698.78	8413.54	8944	8798.87	8974.02
522	7973.18	8123.3	8578.68	8293.44	8138.31	8403.53	9134.17	8893.95	8573.67	9114.15	9479.49	9209.24
522.5	8183.35	8373.5	8333.47	7788.03	8508.62	8278.43	8638.73	9204.23	8858.92	9284.31	8959.01	9104.14
523	8273.42	7848.08	8188.35	8238.39	8133.31	8673.76	9104.14	8713.8	9054.1	9179.21	8823.89	9104.14
523.5	8038.23	8053.24	8503.61	8493.61	8673.76	8368.5	9409.43	9464.48	8923.98	9144.18	9669.67	9154.19
524	8243.4	8278.43	8648.74	8578.68	8213.37	8698.78	9329.35	8928.99	8518.63	8878.94	9074.12	9334.35
524.5	8183.35	8753.83	8583.68	8463.58	8723.8	8959.01	9569.58	9544.55	9254.28	9254.28	9244.27	8908.97
525	8638.73	8488.6	8383.51	8313.45	8783.86	8458.58	9619.62	9174.21	9129.17	8969.02	9764.77	8888.95
525.5	8488.6	8203.36	8248.4	8658.75	8693.78	8843.91	8913.97	9744.75	8518.63	9014.06	9434.45	8703.79
526	8108.29	8638.73	8538.65	8984.03	8168.34	8473.59	9304.33	9069.11	9264.29	9549.56	9709.71	9604.61
526.5	8443.56	8463.58	8663.75	8353.49	8708.79	8898.96	9329.35	9434.45	8944	9094.13	9439.45	9464.48
527	8673.76	8093.27	8268.42	8253.41	9039.08	8353.49	9249.28	8793.86	9004.05	9034.08	9569.58	9219.25
527.5	8518.63	8168.34	8703.79	8658.75	8848.91	8443.56	8979.03	8938.99	9084.12	8803.87	9224.25	9249.28
528	8068.25	8288.43	8483.6	8533.64	8808.88	8778.85	9079.12	9054.1	8793.86	9284.31	9824.83	9334.35
528.5	8373.5	7918.13	8954.01	8328.47	8883.94	8738.82	9449.46	9159.19	9449.46	9144.18	9209.24	9124.16
529	8083.27	8618.71	8923.98	8298.44	8353.49	8698.78	8833.9	9774.77	9124.16	9014.06	9179.21	9144.18
529.5	8148.32	8463.58	8433.56	8643.73	8984.03	8298.44	9459.47	9524.53	9284.31	8974.02	9339.36	9184.22
530	8528.64	8378.51	9144.18	8518.63	8813.88	8633.73	9429.44	9034.08	9429.44	9614.62	9809.81	8808.88
530.5	8193.35	8463.58	8773.85	9119.16	8508.62	8798.87	9509.52	9799.8	9189.22	8949	9519.53	9709.71
531	7943.15	8123.3	9129.17	8733.81	8959.01	8578.68	9474.49	9629.64	9239.27	9389.41	9894.89	9774.77
531.5	8313.45	8903.96	8768.84	8553.66	8433.56	8328.47	9859.86	9794.8	9259.28	9319.34	9939.94	10205.2
532	8668.76	8999.05	9179.21	8903.96	8708.79	8778.85	9384.4	9934.93	9569.58	9354.37	9679.68	9634.64
532.5	8578.68	8923.98	9014.06	9124.16	9019.07	9149.18	9859.86	9804.81	9974.97	9854.85	9894.89	9879.88
533	8633.73	8508.62	9009.06	9464.48	9199.23	8999.05	9484.5	9954.95	9554.56	9429.44	10280.3	9979.98
533.5	8518.63	8683.77	9394.41	9404.42	9499.51	9369.39	9779.78	10050	9989.99	9914.91	9974.97	9909.91
534	9024.07	8903.96	9454.47	9694.7	9239.27	9509.52	10220.2	10415.4	9704.71	10125.1	10235.2	9894.89
534.5	8253.41	8908.97	9194.23	9094.13	9649.65	9614.62	9909.91	9759.76	9799.8	9724.73	10170.2	10560.6
535	8888.95	9464.48	9794.8	9649.65	9689.69	9564.57	10480.5	10410.4	9819.82	10055	10350.4	10045
535.5	8999.05	8999.05	9674.68	9609.62	9839.84	9649.65	10230.2	10160.2	10310.3	10280.3	10750.8	10410.4
536	9514.52	9534.54	10040	9829.83	9944.94	10020	10605.6	10495.5	10270.3	10220.2	11071.1	9829.83
536.5	9559.57	9479.49	9869.87	9949.95	9984.98	10315.3	10760.8	10745.8	9949.95	10535.5	10590.6	11026.1
537	9349.37	9719.72	10380.4	9759.76	10235.2	10445.5	10695.7	10900.9	10540.5	10340.3	11171.2	10996
537.5	9389.41	9974.97	10240.2	10400.4	10550.6	10905.9	10250.2	11461.6	10570.6	10695.7	10505.5	11156.2
538	9604.61	9829.83	10695.7	11136.2	10725.8	11021.1	11391.5	11731.9	11156.2	10640.7	10911	11306.4
538.5	10230.2	10475.5	10685.7	10640.7	10730.8	11196.3	11376.5	12082.3	10885.9	11221.3	11651.8	11321.4
539	9919.92	10480.5	11281.4	10956	11261.3	11001	11802	12412.7	11331.4	11166.2	11832	11541.7
539.5	10590.6	10470.5	10845.9	10820.9	11581.7	11671.8	12858.3	11952.1	11426.5	11942.1	11771.9	11691.8
540	11156.2	10510.5	11977.2	11706.9	11887.1	12372.6	12973.4	13213.7	12422.7	11391.5	12567.9	12102.3
540.5	10855.9	11116.2	11751.9	11832	12582.9	11726.9	13384	12522.8	12467.8	12698.1	12703.1	12107.3
541	11531.6	11466.6	11581.7	11606.7	12497.8	12517.8	12587.9	12973.4	12673	12723.1	13178.7	12673
541.5	11751.9	11446.5	12322.6	12377.7	12407.7	12833.2	13464.1	13233.8	12277.5	12953.4	13404	13794.5
542	11691.8	12147.4	12668	12462.8	13469.1	13028.5	14290.2	13794.5	13554.2	13529.1	13519.1	13484.1
542.5	12082.3	12227.5	13424	12903.3	13399	13013.5	14320.2	14135	13554.2	13404	14130	13754.5
543	12492.8	12613	12933.4	13399	13754.5	14104.9	13934.7	15016.3	13894.6	14305.2	14120	14460.5
543.5	13133.6	12978.4	14280.2	13739.4	14180	14470.5	15572.1	15146.5	13974.8	13869.6	15006.2	14715.8
544	12708.1	13213.7	14104.9	13964.8	14525.5	14846	15957.7	15156.5	14836	14460.5	14615.7	14896.1
544.5	12973.4	13664.3	15031.3	14931.1	15286.7	14861	15697.3	16273.2	15401.9	15677.3	15156.5	16163.1
545	14029.8	14285.2	15752.4	15136.5	16022.8	15987.8	17099.6	15937.7	15687.3	15346.8	16258.2	16698.9
545.5	14540.6	14460.5	15732.4	15682.3	16498.6	15356.8	17340	17019.5	16233.2	16233.2	16869.2	15767.4
546	14996.2	14926.1	16568.7	16613.8	16769	16964.4	17760.8	18131.4	16268.2	16804.1	17590.5	17540.4
546.5	15737.4	14991.2	17320	16889.2	18041.3	17595.5	18251.7	18452	16799.1	17845.9	18001.2	17485.3
547	15737.4	15862.6	17740.7	17445.2	18151.5	17825.9	18767.6	18542.2	17655.6	18221.6	18401.9	19148.3
547.5	16363.4	16779.1	18552.2	18547.2	19103.2	19013.1	19639.3	20105.2	18637.4	17981.2	19188.4	18887.8
548	17445.2	17375.1	18522.1	19183.4	19278.6	19914.8	20751.5	21618.3	19814.6	18627.3	20030	19899.8
548.5	18161.5	17425.2	20460.9	19268.5	21327.7	20631.3	20957	21628.4	19589.2	20671.3	20350.7	21052.1
549	18201.5	18016.2	20706.4	20936.9	20621.2	21172.4	21563.2	21087.2	20651.3	20340.7	20696.4	20701.4
549.5	19253.5	19964.9	21397.9	21177.4	21894	21322.7	23161.8	23211.9	21202.5	21242.5	23086.6	22490.3
550	19704.4	20591.2	22740.8	22941.3	22480.2	22685.7	24184.2	24043.9	21969.1	21914	23086.6	22991.4
550.5	20195.4	21372.8	23437.4	23382.3	23793.3	24259.4	25612.8	24680.4	24079	23166.8	24750.6	23778.2
551	20906.8	22044.3	24530.1	24449.9	24946.1	24946.1	26520.1	25873.4	24675.4	24314.5	25372.2	25502.5
551.5	21843.8	22780.9	24996.2	23923.6	25938.6	26505.1	26800.9	26269.5	25221.8	24775.7	25953.7	27096.7
552	23021.5	23066.6	26951.3	26048.9	28425.4	27748.5	28450.4	27833.7	25973.7	26530.2	27096.7	27568
552.5	23923.6	24374.7	27332.3	26906.2	28390.3	28084.4	29664	28676.1	27843.7	27161.9	28946.9	28034.3
553	25517.5	25231.8	28440.4	28375.2	29984.9	30135.4	30596.8	30010	28726.2	28826.5	29428.3	30596.8
553.5	26535.2	27066.6	30446.3	30571.7	30571.7	30576.7	32583	31870.7	30546.6	30070.2	31304	31895.8
554	28259.9	28671.1	31820.6	32111.5	32317.2	32297.1	34293.7	33591.4	31439.4	31173.5	32402.4	33636.5
554.5	29002	29538.6	33460.9	33129.8	34193.4	34770.4	35186.8	34760.3	32758.6	31680.1	35121.6	34218.5
555	29744.2	30170.5	35392.6	34619.9	36461.4	35196.9	36872.9	36356	35041.3	35337.4	35939.5	36426.3
555.5	31815.6	32011.2	37058.6	36531.7	37404.9	38228	37309.5	37610.6	35282.2	35814.1	36511.6	37741.1
556	33556.2	33927.5	37374.8	37244.3	39964.8	39688.7	39658.5	40065.2	38182.8	37379.8	38223	39633.4
556.5	35377.5	35508	40752.9	40200.7	41355.4	42003.1	43268.5	42650.8	38639.6	40120.4	40833.2	42294.3
557	36245.6	37369.7	42811.5	42334.5	43584.8	43645.1	45101.6	44172.4	39748.9	40125.4	43815.8	42746.2
557.5	38810.2	38790.1	44584.2	43966.5	46673.8	45367.8	46859.6	45322.6	42414.8	42992.3	45121.6	45925.3
558	39548.1	39789.1	45608.8	46096.1	50009.8	48281.4	47387.1	48105.5	44955.9	44840.4	46477.8	48185.9
558.5	41586.3	42821.6	49175.7	48135.7	52457.3	50100.3	50949.6	50095.3	47703.6	46573.3	48683.3	49768.6
559	43951.4	45423	51090.3	50874.2	52155.8	53789.4	53342	52919.8	47849.3	48839.1	52231.2	52462.4
559.5	47025.4	48045.2	54649.1	53357.1	57077.6	57404.4	55765.2	55709.9	52427.2	51914.5	54774.7	55307.7
560	49120.4	49924.4	55986.4	55166.9	59773.3	59089.2	57977.8	58183.9	54191.6	53427.5	56197.6	58209.1
560.5	51809	51793.9	59748.1	58691.9	61971.6	62409.3	62102.4	61720.1	54664.1	56680.3	58893.1	59516.8
561	55151.8	55669.7	61825.7	61156.6	66505.7	65725.5	64245.9	64467.4	59738.1	59421.2	62580.4	63732.7
561.5	57198.3	56861.4	66394.9	64703.9	68484	68791.1	66903.3	67970.5	63174.1	61342.8	66067.8	67190.2
562	60608.3	61659.7	69208.9	67895	73151.9	72678.5	72950.4	69923.9	65363.2	65614.8	68740.7	69868.5
562.5	63516.3	63315	74537.1	71409.4	75821.7	77338.3	75721	74466.6	70472.7	67643.3	72048.9	73439
563	66747.3	67160	75957.8	77519.7	80805.6	80649.3	78159.6	77272.8	73897.4	73368.5	75917.4	76859.6
563.5	69913.8	69657	80180.6	80765.3	84606.9	84970	81682.7	81627.2	75307.9	76592.6	81561.7	81128.2
564	73428.9	76401.1	85277.6	83583.3	89095.7	90452.9	87264.6	87491.6	81647.4	80578.8	86044.1	86139.9
564.5	77247.6	77650.7	91113.8	87940.6	93884.3	93616.8	92430.9	90634.5	84652.3	85534.8	87451.3	91275.3
565	80397.3	84062.3	93006.2	93425.1	99210.5	99846.8	95984.2	95126	86755.2	90281.3	93339.3	94192.2
565.5	86291.2	86714.9	99715.5	100094	104509	103282	102953	99387.3	92900.2	94222.5	96484	100069
566	88419.8	90276.3	104701	105590	111353	110392	106525	106748	97943.1	99856.9	103408	104509
566.5	95141.2	95837.8	111039	111499	116106	116192	111479	110432	102842	103903	107951	110685
567	100700	101322	114700	117508	123094	123044	117983	118115	108537	108951	116380	116572
567.5	106551	107046	123849	120832	130472	128320	124826	124821	114913	114569	122512	121379
568	113926	112698	129211	130462	136472	136371	131552	131070	122457	120599	127201	128254
568.5	116992	119380	136796	134146	145945	143525	138510	136436	125945	127464	133401	135235
569	122978	124411	143804	144732	149756	149842	144027	142419	131308	134516	140076	142668
569.5	129318	131040	151040	153289	160135	158723	152786	151867	141060	140827	149025	148822
570	136878	138155	158032	160415	166992	167886	158052	157494	146285	146772	152670	155391
570.5	143667	145230	165131	165507	174285	175694	167480	165309	154182	152411	160090	163652
571	148568	152928	173674	174270	182836	183967	174936	171340	156991	160623	168283	170816
571.5	155096	159744	182236	181945	192083	191196	180861	181584	165944	166753	174952	177700
572	161975	164836	189790	187864	201384	199905	187217	185750	169473	173288	181538	185199
572.5	169829	171604	199007	198426	209040	208248	196534	193337	177425	178672	191171	190600
573	174595	181044	209081	206324	219624	217038	203022	200614	188485	184206	196289	196875
573.5	182602	187380	214954	214964	228526	226199	210444	206942	190682	190050	202359	207166
574	188154	193842	221592	222482	233715	231386	217043	215020	196131	195132	205982	208402
574.5	193561	196676	229192	229084	241334	242041	222425	219537	200150	200894	213559	215735
575	200083	202813	237698	233730	249543	247672	226808	225570	206656	204191	217815	220493
575.5	205211	208759	240274	242138	255404	254214	231397	229795	210755	209315	222967	225381
576	210582	213605	247113	247257	264189	259939	235501	232456	212650	213539	224685	227278
576.5	214479	218996	252234	252199	269350	266772	238420	235225	215076	216589	229212	233510
577	214704	220309	258226	259724	272258	269201	241380	237621	220692	217912	232221	236100
577.5	222144	227053	262454	260283	276333	275572	241610	241595	219394	219517	233592	235778
578	225243	228194	264348	266808	280420	279603	244874	242466	220038	219660	236889	239598
578.5	228838	231381	268857	269360	284561	282241	247656	243070	223954	222742	234882	241769
579	228941	234396	271271	273928	287570	285389	249251	247159	225135	222748	239618	240197
579.5	230440	232671	272479	272633	287143	284628	248046	245678	222855	222696	238681	241047
580	229504	236106	273912	272289	287437	286521	246555	244034	224077	225657	240258	239818
580.5	229647	238189	275742	275937	289202	286552	244776	242005	219517	219921	235445	237309
581	230752	234616	274591	274169	288713	286783	243829	241892	219369	218893	234959	237329
581.5	225151	230440	275300	272402	289624	286217	241329	239797	217892	215965	230650	234780
582	225974	229857	273440	272181	285698	284216	237329	236669	215684	214019	229867	228992
582.5	223024	227248	268903	269571	285368	281706	236239	235322	212865	211424	226276	229350
583	224558	225437	264466	266834	281696	278122	230512	230793	210245	208213	220018	226143
583.5	217135	219921	261638	260545	277207	273178	227642	225918	206104	203405	218244	222926
584	215230	220156	256856	257553	273414	270978	224312	223202	203083	202568	216047	216773
584.5	211618	214014	254983	254783	267568	267845	220529	219103	197329	197212	212880	213008
585	207217	211031	250373	253952	265986	263342	217442	212640	195305	195728	206232	211409
585.5	206268	209264	249097	249650	263578	259606	213963	212420	192588	190233	204221	206845
586	205364	205808	247303	245063	260437	258308	211184	208652	189331	187604	201537	204262
586.5	198971	202884	242164	244218	253506	255081	208116	203813	185750	183045	197854	202002
587	197890	201696	237764	240320	251952	247902	202517	202170	185750	180988	194102	195014
587.5	193566	196926	235097	234549	248292	245776	199512	200746	178916	177404	192659	193622
588	191828	193398	230077	232180	243142	244484	199058	195998	177649	173883	188307	189469
588.5	187069	189469	227299	229309	238517	235082	194953	190299	173395	172336	182536	185128
589	182246	186228	222241	221296	235962	233121	187960	187721	169834	170968	180570	182368
589.5	181548	183880	219859	219522	228460	229662	187899	184548	166804	166554	177491	179079
590	177593	178656	214096	216134	225948	224455	180290	178738	161543	163423	172972	175328
590.5	172718	177048	212808	211634	222942	221592	176895	176967	159053	160806	171904	172728
591	170694	173893	208182	207620	218050	215531	173354	174326	158144	157494	167312	169178
591.5	166814	169763	203012	204757	213084	213488	173344	169097	154619	150644	164572	164099
592	164470	165772	199170	199400	209464	209024	168222	168344	150680	152152	161619	164313
592.5	162778	163840	197324	195799	207171	207442	169015	165934	150004	147386	159388	162076
593	157768	160740	193062	193464	206002	201905	163540	160755	144474	145534	156066	157753
593.5	156864	158098	191431	191966	199976	199206	159612	157006	143890	142171	150573	154208
594	153091	156610	185103	186233	196544	196926	157854	157087	140158	140269	150400	151954
594.5	150324	152116	183707	184334	191782	192623	153614	152827	136274	137927	148898	148761
595	147589	150598	179471	178142	189036	189148	151883	151040	136041	134044	145605	147640
595.5	146868	146665	177175	177389	184395	184705	147827	146797	134237	133862	140492	144048
596	143713	144139	174239	175145	184160	182612	147218	144580	129849	130052	140203	139833
596.5	139788	142034	170170	172626	183228	179466	145909	140416	128487	127540	138550	138033
597	138566	139514	169305	168700	177562	176539	141780	141035	126213	126669	137263	137491
597.5	135600	139225	167393	164628	175099	173547	140761	137922	123424	124041	131780	134161
598	134901	136447	164811	163377	172682	172077	136766	136771	124517	123930	130589	134794
598.5	132778	131972	161624	161482	170470	168568	136852	133457	122452	120630	130797	130407
599	129515	133011	159272	160806	166707	165705	134151	130852	118747	118034	128330	129262
599.5	129444	129328	157489	156092	162346	164292	134151	130037	115929	119218	126168	126416
600	127530	127586	152131	155203	161853	161543	129936	128517	117432	115499	124740	124578
600.5	124117	125813	151710	152517	159988	157951	128264	127530	113851	112592	120594	122872
601	121288	125038	147761	151126	156752	156239	125433	123140	112470	111949	120275	119815
601.5	119830	122431	144945	149147	155102	152050	122457	122087	110882	108325	118014	119243
602	118530	119284	143550	147381	152604	149994	121222	121718	108193	108962	118469	117948
602.5	116466	118160	142708	142622	149903	148355	119921	118692	106884	105575	114124	114731
603	113583	114447	139777	140634	146533	147426	119066	116036	106298	105055	112324	113916
603.5	111954	115242	135539	138054	142769	144184	114634	116890	103580	103054	109148	111929
604	111054	111393	135494	135514	141917	139504	116288	112045	102145	102473	108850	110827
604.5	107839	111762	131734	131866	137136	139184	112243	112056	101114	99584.2	108466	109775
605	107506	108547	131258	130847	137207	137253	112490	109073	99856.9	99306.5	106323	106899
605.5	104782	107693	127753	129004	134886	133335	110428	109639	98210.7	97221.1	102963	105201
606	103453	105626	127580	126638	133786	132423	106359	106773	96312.3	95585.4	101998	104479
606.5	103468	104206	125540	124390	129120	129546	106283	106364	94757.5	93263.6	99316.6	102211
607	99286.3	102494	121895	123302	127646	129039	104080	103711	92617.6	92420.8	97089.8	99215.6
607.5	99134.8	100503	119278	120139	124608	125656	101665	101579	91522.6	90311.6	95989.2	98796.4
608	97478.6	98705.5	118317	119349	122760	125084	99801.4	101024	89983.6	87738.8	96640.5	95701.5
608.5	95009.9	97493.7	116628	116951	122664	121910	97529.1	96600.1	88924.2	89151.2	94707.1	96882.8
609	93611.8	95852.9	114280	116243	119906	120812	98150.1	95656.1	86921.7	87012.5	92965.8	94394.1
609.5	91835.4	93374.6	111889	112854	117746	117993	95464.2	95403.6	85398.6	84566.6	92203.8	92451.1
610	92415.7	93172.7	110402	110978	115899	115727	93929.8	94757.5	83583.3	85660.8	89741.5	89726.3
610.5	89479.1	92657.9	108502	108062	112976	116076	92052.4	92435.9	80518.3	83169.9	89287.4	89464
611	87975.9	88888.9	105363	107496	113057	111216	90281.3	90801	82040.6	81334.9	89191.6	88833.4
611.5	87133.5	88848.5	104236	105267	112288	111019	91068.4	90326.7	81647.4	80422.5	86326.6	87557.2
612	85968.5	88157.4	105601	105863	108962	108143	88510.6	87617.7	79913.5	78678.7	85181.8	86457.7
612.5	83447.2	86155.1	102206	103943	109164	109098	88187.7	88374.4	79928.6	80357	83946.4	85106.1
613	83996.8	84586.7	101630	102645	105151	105560	86659.4	86215.6	79107.1	78179.8	83749.7	83916.1
613.5	82166.6	84470.8	100781	101822	105459	106010	86437.5	84213.6	77403.8	77242.6	83820.3	82973.3
614	83386.7	84722.9	99735.7	100397	104610	103888	85317.9	83356.4	76658.1	76582.5	81138.3	81602
614.5	81712.9	81415.5	99725.6	99715.5	103953	104181	84485.9	84511.1	75680.7	75091.2	79792.5	81244.1
615	80916.5	82811.9	97660.3	99927.6	103170	103766	84304.4	83311.1	73529.7	74945.1	80538.4	80558.6
615.5	79389.3	82151.5	97034.3	97382.6	103165	103186	82469.1	83200.2	75156.7	76915	79086.9	79258.3
616	80331.8	81793.6	96867.7	96706.1	101392	102524	82973.3	82499.4	73962.9	73630.4	77988.3	79076.8
616.5	81027.4	82953.1	96090.2	98463.2	101372	102054	82277.6	82363.3	73826.9	74134.1	78038.7	80316.7
617	79182.7	79500.2	96993.9	97251.4	99458	99892.3	81339.9	82045.7	74814.2	74290.3	77706.1	80079.8
617.5	79752.2	80815.7	95045.2	94555.6	99003.5	101812	82060.8	80946.7	72139.6	72341	78698.9	78613.2
618	79167.6	79585.9	96312.3	97155.4	99761	100155	81758.3	80588.9	72094.3	71474.8	77731.3	78200
618.5	77232.5	78804.7	93485.6	97266.5	99594.3	98993.4	80145.3	80165.5	73575	72134.6	77963.1	77237.5
619	76879.8	80659.4	94833.2	95252.2	99038.8	99205.5	81002.2	78683.8	72723.8	72441.8	76532.1	78205
619.5	77953.1	79142.4	94833.2	94848.4	100064	99200.4	81178.6	80266.3	72275.6	72522.3	77489.4	76290.3
620	76486.8	79076.8	94429.4	95696.4	98448	98468.2	79973.9	79868.1	72361.2	73177.1	76874.7	77413.9
620.5	77877.5	80044.5	93293.8	95267.4	99054	99584.2	80941.7	79842.9	73549.8	73434	77257.7	77897.6
621	78799.7	79192.8	94278	96953.5	98589.4	99437.8	82650.6	79651.4	72033.8	71107.2	76063.6	77776.7
621.5	78829.9	80775.4	94323.4	94732.3	98700.5	99826.6	82383.4	80553.6	71656.1	73388.6	77736.4	78714
622	79943.7	80866.1	94797.9	95953.9	99589.3	99983.2	81430.6	81501.2	72547.5	71968.4	76985.6	79172.6
622.5	78205	82317.9	93939.9	96918.1	99644.8	100099	81723	81879.3	74134.1	73328.2	77585.2	80009.2
623	80740.1	81622.2	95110.9	95141.2	100190	101428	83043.9	80931.6	74637.9	73413.8	78325.9	79298.6
623.5	78663.6	81818.8	95045.2	98609.6	101650	101645	81632.3	83522.8	75197	73680.8	77842.2	80321.7
624	79031.5	82282.6	96059.9	98145.1	101665	105095	83386.7	83396.8	73942.7	75584.9	79338.9	80891.3
624.5	80220.9	82569.9	96297.2	99407.5	101014	103135	85196.9	83366.5	75222.2	76607.7	80472.9	80538.4
625	80362	83114.4	97958.2	100261	101589	103009	85126.3	85252.4	76088.7	76048.4	81551.6	82449
625.5	81707.9	83033.8	96867.7	99740.8	103999	104014	84964.9	84980.1	76330.6	76119	81435.7	82988.4
626	80694.7	87073	96564.7	101271	104676	105212	86382	85590.2	77161.9	77852.3	81849.1	84722.9
626.5	84279.2	85368.4	98695.4	104166	106136	107683	86139.9	86417.3	76758.8	77539.8	83104.4	84566.6
627	83744.7	86684.6	100973	104307	107309	107551	88076.7	87970.8	77635.6	78628.3	81985.2	85469.2
627.5	84440.5	87310.1	101882	105540	108340	108795	89105.8	88767.8	79117.2	80604	84375	85948.3
628	85454.1	89312.7	103650	106409	108021	109927	89085.6	88460.1	81324.8	81314.7	85343.1	87950.6
628.5	86336.6	90079.5	104292	107440	110766	112713	92138.2	91462	80261.2	82438.9	85474.2	88147.4
629	86967.1	91941.4	103888	109234	111156	111954	93854.1	91270.2	82544.8	83386.7	88540.8	89686
629.5	88283.6	92869.9	107743	109876	111828	114412	92789.2	93515.9	83432.1	84702.7	88187.7	89741.5
630	89812.1	92996.1	107890	112101	113613	116243	94273	93909.6	83956.4	85746.6	89817.1	90624.4
630.5	91764.8	94399.2	107637	113825	115742	118064	95706.5	97231.2	85413.7	86629.1	91517.5	93541.1
631	92365.3	95388.5	109583	113628	116167	118762	95762.1	98069.3	86820.8	87047.8	91684	95600.5
631.5	92900.2	97428.1	111444	115307	116557	120670	99291.3	98665.1	88142.3	91199.6	93859.1	95196.7
632	95292.6	98907.5	114387	117027	119926	122710	99160	100064	89433.7	90251	94101.4	97084.8
632.5	95009.9	99326.7	115378	117432	121465	124522	101397	100918	90124.9	91764.8	96009.4	98089.5
633	98286.4	101210	116390	122178	122816	125362	102185	105004	92087.7	93652.2	97852.2	100266
633.5	99670.1	105580	119886	124310	127013	128614	105833	106303	95075.5	94570.8	98241	101534
634	100625	105697	122067	126664	126623	131987	106818	107607	94525.4	95782.2	100468	104459
634.5	102504	109012	124983	127352	130554	133963	108481	109998	97529.1	98316.7	102443	105717
635	104489	111459	124573	130538	133487	136208	108764	109689	98877.2	100286	105206	108102
635.5	106010	109042	125833	132575	132920	137425	112030	112506	99498.4	101993	105874	108481
636	106480	112885	129333	136026	135276	141496	113699	114741	99437.8	103251	107102	111014
636.5	107733	115692	130098	137364	138266	141527	115489	115671	103261	103731	108572	113396
637	109154	117508	131065	141004	138890	144073	115530	120174	103524	106126	110362	114306
637.5	112541	119698	133457	140538	140523	146046	118337	120139	106010	106733	109679	115014
638	112293	120296	134303	141623	144053	149147	119850	122548	107339	107758	113664	117705
638.5	113426	119537	135377	144890	144661	150106	121520	124310	108294	111348	113851	120326
639	115196	121677	137825	146478	146158	153578	121778	125135	109634	112981	116309	121146
639.5	116966	123165	140543	150827	150106	155010	124148	127120	111980	114286	117629	122705
640	121298	126725	142774	150989	152979	156092	126608	128163	111858	117331	118671	125570
640.5	121328	128122	145924	152065	151603	160750	126623	131506	114098	116572	120139	126127
641	120700	131698	147655	154919	154289	161253	129449	133051	114670	118803	121358	127317
641.5	124340	132702	146858	160750	156701	165512	129910	134465	116870	123241	123489	130361
642	125033	134141	148771	160725	157621	165522	132970	136665	118671	121460	124370	133376
642.5	125676	134384	153030	160903	159958	168975	134541	136518	118327	124674	125924	133016
643	129039	137222	153639	165111	160201	171568	134430	138084	119274	124512	127925	134272
643.5	127986	138931	154244	164414	162554	171868	135757	141111	120827	125221	128396	135362
644	129277	138910	154949	166864	163982	173044	136472	143510	122593	127742	129642	137222
644.5	129849	142343	156249	169575	166041	178275	138282	144458	124406	129839	131693	138231
645	129697	143195	157016	171736	166397	177532	139402	147802	126087	129414	132550	142069
645.5	132620	144387	157646	173624	168314	179751	140720	145255	127261	131476	134825	141476
646	130974	145671	158769	175216	169142	181074	141111	148741	125768	131860	133750	142886
646.5	133624	146193	160836	175308	170139	182037	142947	150360	126127	133756	135752	144631
647	133978	149035	161340	177521	170892	183677	141354	150274	127109	133730	135149	143124
647.5	134612	148654	161975	177358	169402	184665	143611	150614	129763	134962	136208	145508
648	134293	151664	163311	178860	170175	185938	144083	151111	128345	135859	135585	146838
648.5	136269	150502	163326	180769	171426	186508	143525	152238	127991	137547	136649	147726
649	136548	153030	163540	181003	172469	189341	145245	155046	130179	136249	138059	149365
649.5	135950	155670	165009	184002	174463	189932	146067	153893	130776	138718	135950	149883
650	137704	154045	162305	185964	173944	191354	147061	155472	131678	141522	139037	150710
650.5	137248	155630	165095	186498	173873	191104	147929	158708	132544	142663	140452	151563
651	139367	157860	167419	189713	174112	193128	147340	158454	133066	142627	140036	153974
651.5	140173	160115	166890	192414	173776	197115	150294	161304	133325	145975	143165	156188
652	141202	161731	168908	191262	175720	196722	149553	162275	133517	146610	141192	158484
652.5	139838	164252	168080	194887	175791	200792	151685	162214	135823	146280	141704	160130
653	142293	164862	168949	193255	177796	203389	150949	166498	135666	147695	142369	159988
653.5	140827	166051	167154	199084	179222	204747	151989	165573	134120	149314	143064	158764
654	141938	168054	169448	197594	178738	206161	153198	168603	136016	152182	143997	161848
654.5	140923	170022	167139	200650	180586	206564	152598	169676	137009	152639	145169	163382
655	142364	170109	169697	201333	179420	209045	153025	170668	139159	153583	145823	164862
655.5	143454	173033	171599	204262	180260	211348	152984	173115	136421	152934	145716	165197
656	144093	174046	171848	207763	180301	211266	152578	174260	137384	156564	145727	168980
656.5	141958	175827	173247	206283	180458	214203	154020	175292	138094	157804	147782	170083
657	146122	176844	172042	209096	180794	217294	155315	173695	137273	159190	146168	170546
657.5	144514	177644	172052	214468	182353	220744	153964	177063	139747	158434	145250	171736
658	142151	179822	171075	214806	180769	222451	153832	179537	138277	161609	148157	175333
658.5	143272	181884	170302	215291	179476	221904	153944	178432	138657	163027	146904	174575
659	142947	184354	169854	216655	180087	224435	155899	180988	138885	162427	149243	176448
659.5	143129	183957	172092	216706	180041	223606	153660	182174	138414	164831	147482	178550
660	142313	184084	171594	218474	178906	227350	153462	182271	139265	164440	147959	179598
660.5	142125	188001	171207	221209	178387	228240	154269	184013	139093	165400	146508	180489
661	138277	189474	168125	222226	175277	228700	151776	185632	138824	166280	146361	181288
661.5	139539	191115	167398	223842	175603	233725	151573	184114	138571	165273	147340	179792
662	140568	192078	164948	224634	174086	232441	150314	185057	137552	167286	145945	179868
662.5	137861	190574	165654	228404	171116	232425	150263	184934	134298	168878	144240	179832
663	137734	192251	164216	225555	169768	232466	149400	187441	135291	168822	142308	181212
663.5	135458	193317	162452	223029	168848	233172	147944	186223	134272	169493	143373	182144
664	135033	193169	161238	227897	165868	236116	145869	186539	132838	167592	140665	180937
664.5	133796	194851	157245	227754	162229	232476	145306	188383	131678	169295	139372	183152
665	131009	195534	154914	228895	162402	235476	143834	185561	130270	169753	137359	183091
665.5	130437	198523	154381	230982	159871	236981	140148	188190	131430	172057	134876	184313
666	129297	197452	152055	232487	158408	235716	136802	190116	128183	171156	135575	184563
666.5	125752	199175	149847	233382	156239	239009	139488	189163	125955	172901	133598	185642
667	124800	203548	148284	234841	150984	242348	137283	190141	125489	173975	131278	187736
667.5	123935	206523	147360	238584	153665	242107	134556	192042	124168	174977	132960	188180
668	124826	207462	145727	243890	151456	247590	133112	191589	123813	176005	130118	189433
668.5	123535	209438	146021	245678	149923	250143	132914	194928	121616	177542	130032	191645
669	121713	214009	145103	252706	148076	251840	132367	198344	124310	180998	129272	192664
669.5	121247	218173	143885	253429	144925	259021	131541	202093	121606	183025	127038	196728
670	120802	221899	142161	259657	146391	261679	133112	202940	122487	186111	129257	201129
670.5	122234	227094	141654	267039	145001	269417	131035	206819	120761	188816	129236	202231
671	121095	233515	142288	268862	144991	273933	129586	210005	121743	192476	129176	206559
671.5	120437	236710	142556	274200	143525	280127	132798	210684	120473	195361	128497	209964
672	121338	241595	141243	279407	143956	284859	129657	214295	121632	200048	128558	212574
672.5	119967	247682	142648	287740	144032	288826	129307	217677	120356	201037	127423	216298
673	121753	251717	142658	296271	146072	299279	131602	222533	121227	206926	128791	219456
673.5	119972	256117	142749	300485	144910	301958	132205	228844	120807	210388	128264	225831
674	122442	266515	143368	309201	145158	310888	130964	231791	122482	212476	130128	230686
674.5	123267	269622	142379	317518	145321	318081	130832	236945	123322	216670	129110	233925
675	122669	276184	145940	321710	145397	324721	132256	239946	125565	222078	129338	238819
675.5	123267	283696	143327	328450	146102	333619	131187	244162	124294	225263	131516	241872
676	124345	288734	147107	335268	145356	337269	133598	247651	123915	229376	131394	244433
676.5	127109	295751	144114	341650	145782	344755	134110	252604	124451	235292	131977	251066
677	127352	300521	146939	349072	148051	355293	134728	258174	124720	237739	132246	254609
677.5	127378	309052	147650	359153	149345	361242	132215	264102	128300	242461	133877	258030
678	129687	318003	149050	365136	151050	367138	134622	266335	126269	248620	133832	262033
678.5	129915	322180	149461	374226	149309	377688	137172	272823	129495	250994	136979	264585
679	131541	330274	151725	379812	151314	385636	136021	276683	130538	257405	136771	271384
679.5	132828	334560	153477	386286	153781	392919	137192	280199	131177	261679	140132	275891
680	133310	344512	154685	396747	153654	401665	138768	287324	131460	263948	139458	279772
680.5	135083	350377	156087	406720	155229	412731	139600	289943	133234	272217	140852	286582
681	135195	352392	158952	415050	158362	419930	140421	294973	133229	275881	140518	292064
681.5	138211	364871	159759	421672	159165	427483	142399	303206	136578	277300	142308	295256
682	139940	367418	160527	428355	159353	432990	144408	309258	135311	286120	143708	302402
682.5	140360	376562	161146	435283	160928	442591	145153	313080	136305	291050	143327	306072
683	140954	381262	160110	439049	160867	447098	144423	314066	138778	291384	145366	312673
683.5	142369	388261	163022	447375	162595	453614	146655	316780	139706	295555	145133	310352
684	141806	391250	162366	452181	164628	454012	145580	320946	137602	295678	146351	315964
684.5	141111	392498	164577	453698	161573	460392	147360	321033	137876	299645	147284	316775
685	142455	392945	163850	454237	163443	462701	145894	322500	139970	299269	146579	315490
685.5	142034	395223	161660	456634	163637	461513	146381	324240	138449	297775	146122	317766
686	142161	393486	163835	454797	163789	461649	145534	321606	140355	296250	146422	315717
686.5	141035	386021	161416	452343	164180	455001	145300	319980	138221	292543	145077	310166
687	138307	381568	160029	444306	159892	447861	143860	313622	136568	289742	142825	304613
687.5	136589	374584	157082	432218	158586	440987	140163	306458	134876	285615	141446	298893
688	136847	366484	155356	422407	154995	430307	140406	300670	131263	276148	140462	294638
688.5	130554	352816	151964	413617	152010	416395	137344	291214	130336	270388	136208	284247
689	128320	343001	148309	397913	147990	404325	134693	285260	125899	262316	134090	276225
689.5	126173	330559	144890	384997	146427	391682	130741	273738	122938	253988	129434	266952
690	123241	317384	140259	370344	142714	378711	127180	266536	120412	241575	128310	258246
690.5	119395	307180	137577	355075	138510	363259	123646	256661	117245	234764	123940	249758
691	115075	293861	134181	345107	134445	348653	120225	244787	112981	225258	121596	239767
691.5	112799	279644	130873	328161	132033	333634	118768	238138	109720	217048	117260	232006
692	109553	268354	125474	314473	128036	319841	115368	227872	107556	208897	114958	224829
692.5	106232	257538	121070	302747	125773	309413	112991	222425	106596	201996	113224	214678
693	103100	250286	120792	290694	123808	296709	109796	212384	102089	191792	108350	205711
693.5	99816.5	239490	116496	277361	117806	283537	107076	203609	100554	185480	107253	199915
694	98326.8	226772	112480	270049	116744	273979	105383	198145	97665.4	179842	103231	192435
694.5	94909	223090	111656	259324	112950	265796	103463	190238	93727.9	173415	101160	186035
695	93197.9	213166	107112	248897	111767	254876	99755.9	182801	92587.3	167810	98730.8	180301
695.5	90422.6	204931	107470	240253	107824	248738	97872.4	179440	90114.8	160425	98089.5	173695
696	88081.8	195682	104181	231356	107511	237744	95534.9	172408	88994.8	155706	94273	168532
696.5	86185.3	190610	101614	224230	104822	231443	95055.4	169030	86377	151507	91260.2	161858
697	85565	182653	99538.8	214387	104039	225555	90533.6	163616	83628.7	146812	89887.8	156910
697.5	83129.6	176728	95292.6	212012	99750.9	214131	90054.3	157326	82559.9	140822	87945.6	155772
698	78739.2	171009	94399.2	206196	97332.1	207600	86624.1	150274	79994.1	136994	86215.6	148928
698.5	79102	165294	93344.3	196370	97665.4	201231	85070.8	146868	77328.2	131486	84687.6	146960
699	76048.4	162193	91073.5	190360	94500.1	199022	84022	143885	76894.9	129333	81975.1	140026
699.5	74753.7	157001	87945.6	184171	91502.4	190070	81813.8	138692	74975.4	125008	80276.4	136726
700	72043.9	151212	86578.7	181003	89474.1	187318	79928.6	135174	71897.8	122644	78996.2	131982
700.5	70805.1	148264	83659	173812	87476.5	180698	78194.9	132367	71646.1	116890	77620.5	129343
701	69682.2	140041	82610.3	168273	86679.6	175410	76219.7	130295	70266.3	114533	75292.7	125884
701.5	67089.6	139220	80246.1	163921	83144.7	166829	75368.3	124760	68725.6	113112	75383.4	121085
702	67089.6	135869	77499.5	158073	83502.7	163952	73489.4	121819	67497.3	110033	71837.4	119233
702.5	64472.4	131283	76809.2	157321	81062.7	161990	72693.6	118469	65992.3	104282	70764.8	115697
703	64492.5	126588	75746.1	152563	79379.2	157438	70402.2	115429	65010.9	103499	69631.9	111747
703.5	64034.6	125449	73988	148959	77136.7	154898	70643.9	113588	62897.4	100579	69148.5	109816
704	61292.4	121262	73182.1	144884	77197.2	151268	69621.8	110999	62208.1	98609.6	67789.2	109189
704.5	59919.2	118793	73645.5	143008	75045.9	147056	67829.5	110417	60381.9	98437.9	66394.9	104196
705	59728	116572	71771.9	137126	73700.9	142790	66067.8	107081	59290.4	92804.3	64044.7	102569
705.5	58354.9	114675	69274.4	134835	73121.7	140548	64613.3	103468	57620.7	94419.4	62595.5	101806
706	57967.7	109876	67824.5	132012	69823.2	135301	64200.6	101534	58018	91502.4	63033.2	99089.3
706.5	57444.7	107319	67920.1	128284	69888.7	134891	62972.9	99761	56413.8	89544.7	61151.6	96630.4
707	55121.6	106525	65957	127023	69098.2	130493	62248.3	99104.5	57017.2	86180.3	59069.1	95247.2
707.5	55131.7	105176	65232.3	124973	66475.5	128082	61403.1	94651.5	56363.5	85393.6	59567.1	93324.1
708	53432.5	101695	64905.2	123034	66978.8	127201	59828.6	94045.9	54106.1	83906	57615.7	90700.1
708.5	53573.2	100220	64251	119653	65574.5	122497	57223.4	93031.4	52663.4	82111.2	57223.4	90129.9
709	52296.5	98493.5	61871	114817	64079.9	120189	58289.6	88550.9	51713.5	79076.8	56554.6	88031.3
709.5	49929.4	95953.9	62308.7	113719	64784.4	117574	56876.4	88641.7	51286.3	79454.8	54779.8	86447.6
710	51422	94787.8	60804.5	112005	62786.7	114716	55614.4	87310.1	50758.6	76960.4	54292.1	84959.9
710.5	48974.7	91911.1	58943.4	110974	61669.8	113380	55182	85201.9	50145.5	76244.9	54432.9	83845.5
711	49602.8	91396.4	58284.5	109002	61669.8	111717	54231.8	86145	49391.8	73056.2	52583	84153.1
711.5	48618	89948.3	57439.7	106743	60472.5	110443	55141.8	82922.9	49351.6	74597.6	51869.3	80825.8
712	48206	89938.2	57671	105621	59169.7	108749	52864.5	80689.7	47839.2	72633.1	51723.5	79797.5
712.5	46432.6	87158.7	55614.4	103772	57811.8	106444	52869.5	82196.9	47547.9	70754.7	50768.7	78451.9
713	48442.1	86412.3	55307.7	104691	57731.3	107132	51190.8	79540.5	46623.5	70261.3	50351.6	77413.9
713.5	47120.8	85499.5	54583.7	101832	58058.2	105737	51311.4	78366.3	46749.1	70034.7	49155.6	78260.4
714	46141.3	83477.4	55101.5	99069.1	56363.5	102913	50834	78104.2	45438.1	68851.5	48949.6	76305.4
714.5	45382.8	83548.1	53673.8	99670.1	55850.7	102771	50065.1	76184.5	45367.8	67401.6	48175.9	75539.6
715	45799.7	83038.8	53261.6	97771.4	55086.4	100316	49517.4	75433.8	43715.4	68166.8	48743.6	73469.2
715.5	44122.2	81788.6	51040	97503.8	54684.2	99927.6	49291.3	73942.7	43861.1	65730.6	46744.1	70069.9
716	44554.1	81244.1	50974.7	94510.2	52402.1	98367.2	47748.8	73585.1	43238.3	65685.3	46713.9	72683.5
716.5	43273.5	79888.3	49612.9	93298.9	53955.3	99215.6	48236.2	72864.8	42369.6	63939	46503	70608.7
717	42585.6	79021.4	50241	92546.9	52452.3	95873.1	46769.2	72935.3	42038.2	63833.3	45126.7	70351.9
717.5	42460	75464	49291.3	93606.8	52653.4	94858.5	46382.4	72205.1	41149.6	62912.5	44408.5	68806.2
718	41636.6	76854.6	48301.5	90533.6	51261.2	95580.3	45839.9	70069.9	40863.4	62932.6	44036.8	67733.9
718.5	41852.5	74360.8	49241	88994.8	50241	93314	46236.7	68801.1	41270	62711.2	44453.7	67567.8
719	40271	74794	47387.1	89680.9	51085.3	91996.9	43941.4	68670.2	39231.9	61337.7	43665.2	66566.1
719.5	41199.8	73756.3	47382.1	88283.6	50090.2	92602.4	44272.9	68136.6	40276	60407.1	42645.8	67129.8
720	39713.8	75030.8	46618.5	87405.9	49165.7	90790.9	43353.8	67301	39146.5	60693.8	43509.5	65801
720.5	39427.6	73554.9	46623.5	87466.4	47889.5	90997.8	44036.8	66389.9	37701	58163.8	41566.3	65856.4
721	40200.7	72431.7	46327.1	86346.7	47969.9	89322.7	43253.4	66072.8	38423.7	58777.4	41275.1	65081.3
721.5	39136.5	72361.2	45563.6	84748.1	47613.2	89499.3	42711.1	65785.9	39251.9	58259.4	41666.7	65297.7
722	37304.5	73026	46146.3	84768.3	47608.2	87017.5	41526.1	65020.9	38333.4	57555.3	40692.7	63400.6
722.5	36401.2	71500	43660.2	83174.9	47341.9	88515.6	42073.4	63828.3	37645.8	57429.6	41239.9	63561.6
723	37394.8	69415.4	43986.6	83351.4	45714.3	86306.4	40351.3	62967.8	37721.1	56620	40150.5	62454.6
723.5	37354.7	68297.7	43102.8	83719.5	46005.7	86422.4	41375.5	64024.5	36812.7	57132.9	39999.9	61212
724	36416.2	68202.1	43946.4	81360.1	45086.5	85262.4	39944.7	61604.4	36807.7	55654.6	38609.4	60593.2
724.5	36727.4	68544.4	42590.6	82030.5	44719.8	82932.9	39914.6	62203.1	35713.7	54126.2	38985.9	60930.2
725	35377.5	69410.3	42635.8	81002.2	44237.7	84188.4	38117.6	61171.7	34193.4	54277	37776.3	60507.7
725.5	36105.1	66017.4	42404.8	80578.8	43544.7	82474.2	38007.1	61322.6	35487.9	54714.4	38368.5	59516.8
726	35668.5	66797.6	40587.2	79046.6	44338.2	80684.6	37946.9	60980.6	35181.8	54287.1	37881.7	57535.2
726.5	34920.9	65504.1	40687.7	78401.5	43283.5	81087.9	38770.1	59627.4	35472.8	53683.8	36968.2	57072.6
727	34910.9	66279.2	39282.1	77887.5	42841.6	81697.8	37665.8	59863.8	34665	52688.6	36822.7	58334.8
727.5	34303.8	65086.3	40130.4	77484.4	41370.5	79933.6	36285.8	58641.6	34419.2	52206	37204.1	57414.5
728	33611.4	63732.7	40230.8	77519.7	42434.9	79691.7	36591.9	57228.4	32894	51763.7	35623.4	57082.6
728.5	33516.1	62665.9	39292.1	77036	39723.8	78240.3	36120.2	58148.7	33195	50733.5	35773.9	56866.4
729	34153.3	63531.4	38905.6	75181.9	40160.5	77922.8	36556.7	56489.2	33200.1	51150.6	34725.2	55885.9
729.5	33571.3	63823.2	39056.2	75922.5	40501.9	77549.9	35673.6	56197.6	33892.4	51839.1	34735.3	55946.2
730	33345.5	62419.4	39563.2	74209.7	40190.7	77963.1	35036.3	57756.5	32708.4	50728.4	35528	54905.4
730.5	32783.7	62862.2	37590.6	74023.3	39367.4	76779	35568.2	56137.3	32051.3	49045.1	34730.2	55121.6
731	32006.2	63687.4	37640.8	75217.2	39111.4	76340.7	34905.8	55448.4	31529.7	49844	33415.8	54463
731.5	31158.5	63133.9	37791.3	73272.8	39392.5	77111.6	33827.2	54920.5	32196.8	49713.4	34062.9	53698.9
732	31845.7	62097.4	37771.2	74255	37304.5	76446.5	34800.5	54166.4	31479.5	49185.8	33220.1	53844.7
732.5	31118.4	62182.9	37204.1	72079.1	38910.6	76083.7	34720.2	55056.3	30962.9	47281.6	33842.2	52306.6
733	31349.1	61710	36722.3	73544.8	36988.3	74244.9	34379	53337	30531.6	48085.4	32246.9	52206
733.5	29964.8	60457.4	35242	71318.7	37856.6	74970.3	33626.5	52753.9	29468.4	47346.9	32442.6	52638.3
734	30892.7	60633.4	34820.6	71736.7	36852.8	74481.7	33059.6	53739.1	30747.2	48381.8	32161.7	52442.3
734.5	30436.3	59471.5	35723.7	71615.8	36541.7	72668.4	32352.3	52060.3	29257.8	47537.8	31685.1	51175.7
735	30847.5	59577.1	35011.2	69908.8	36135.2	71716.6	32056.3	51904.5	29799.4	46774.2	30957.9	52045.2
735.5	30230.7	59139.5	34820.6	69777.9	35954.6	70548.3	31840.6	51185.8	29333	46924.9	31690.2	50643
736	29047.2	58269.4	34966.1	69838.3	35222	71933.1	31153.5	52000	28390.3	45694.2	31474.5	49758.6
736.5	29914.7	56534.5	33907.4	68635	35477.9	71822.3	31048.2	51050.1	28656	45146.8	30100.3	50638
737	28906.7	57660.9	33205.1	68851.5	34549.6	72300.7	30611.8	51381.8	27763.5	45498.3	30506.5	49818.9
737.5	28500.6	57686.1	33671.6	68635	34258.6	70155.5	30757.2	50004.8	27437.6	46678.8	30466.4	48934.5
738	29197.6	57495	33561.2	66948.6	35312.3	69697.3	29829.5	49808.8	28796.4	44679.7	29438.3	46794.3
738.5	28104.5	55800.4	32904.1	68121.5	33751.9	69516.1	30105.3	49055.1	26434.9	44217.6	28746.3	48537.6
739	27472.7	54895.4	31143.5	66032.5	33094.7	68665.2	29127.4	48190.9	27016.5	44659.6	28555.7	47522.7
739.5	28139.5	54890.4	31665.1	65549.4	33345.5	68846.4	30481.4	49105.4	26394.8	42600.6	28806.5	47246.4
740	27557.9	53884.9	30937.8	64809.6	33114.8	66153.3	28510.6	46081	26053.9	41922.8	28445.4	47045.5
740.5	26946.3	55287.6	30937.8	63320.1	31324	66898.3	28320.1	46653.7	26104	41726.9	28340.1	46281.9
741	26189.3	52392	31183.6	62620.7	31825.6	65534.3	28500.6	46638.6	26750.8	42314.4	28590.8	46623.5
741.5	26826	52542.8	30300.9	62047.1	32643.2	65363.2	27833.7	47125.9	25532.6	41159.6	27743.5	46377.4
742	26043.9	52005	29979.9	61317.6	31068.2	63325.1	27583	46829.5	25497.5	40572.2	27648.2	45101.6
742.5	26159.2	51271.2	29358	60663.6	30085.2	64105	26820.9	45202	24865.9	39723.8	26510.1	45317.5
743	25958.7	50562.6	28821.5	60527.8	30942.8	60784.4	26775.8	44423.5	25427.3	40506.9	26013.8	43549.7
743.5	25006.2	49688.2	28415.3	59692.8	29739.2	61750.3	26831	43680.3	24971.2	38579.3	25993.8	43117.8
744	24966.1	49497.3	28179.7	57505	29062.2	60643.5	25913.5	43268.5	23773.2	38805.2	25427.3	42505.2
744.5	24655.4	47995	27828.7	57746.4	29328	58470.6	26856	41867.5	23858.4	39317.2	25121.5	41305.2
745	23637.9	47698.6	27778.5	56061.8	28861.6	58249.3	24750.6	41049.1	22370	36903	23918.6	40572.2
745.5	23552.7	45950.4	26876.1	54820	27121.8	56720.6	24815.8	41280.1	23126.7	37455.1	24585.2	40577.2
746	22700.8	46538.1	25597.7	54432.9	27292.2	55699.8	23908.6	39407.6	22430.1	35819.1	23763.2	40366.4
746.5	23001.4	45121.6	25312	53432.5	26916.2	54880.3	23637.9	39287.1	22415.1	36948.2	23788.3	38765
747	22811	45242.2	25783.2	54055.8	27883.8	56092	24204.3	39106.4	21723.6	35929.5	23798.3	38383.6
747.5	22445.2	45096.5	25748.1	53653.7	26750.8	55091.5	24790.7	40190.7	21663.5	35377.5	23868.5	39372.4
748	23227	46302	26891.1	55116.6	27613.1	56469.1	24409.8	39974.8	22079.4	37505.2	24685.4	39964.8
748.5	23427.4	47974.9	26535.2	56247.9	27994.2	56992.1	24810.8	42329.5	23221.9	37891.7	24575.2	40391.5
749	23432.4	48020.1	27302.2	54583.7	28340.1	58822.7	25086.4	42696	22770.9	37786.3	24735.6	41757.1
749.5	24464.9	47979.9	27593	56876.4	28370.2	59914.1	25292	42349.6	23211.9	38202.9	23432.4	40908.6
750	24720.5	49341.5	27608.1	58737.2	29252.7	59853.8	26104	42153.7	23081.6	38524.1	24620.3	42470.1

## Sheet: Fig.7a PAM and TCSPC f
Date	Time	No.	PAR	F1	F2	F3	F4	F5	F6	Fm'1	Fm'2	Fm'3	Fm'4	Fm'5	Fm'6	Medium light sample 1	Medium light sample 2	Medium light sample 3	Low light sample 1	Low light sample 2	Low light sample 3
11.05.20	12:07:50	1	0	0.0578	0.0569	0.0544	0.0505	0.0544	0.0412	0.0877	0.0882	0.0814	0.1074	0.1162	0.0863	0.341	0.356	0.331	0.53	0.532	0.523
11.05.20	12:09:53	2	2	0.0593	0.0583	0.0554	0.052	0.0554	0.0417	0.0794	0.0799	0.0745	0.1	0.1093	0.0819	0.253	0.27	0.257	0.48	0.493	0.491
11.05.20	12:11:55	3	12	0.0613	0.0593	0.0574	0.0539	0.0578	0.0441	0.077	0.0775	0.0725	0.1	0.1093	0.0809	0.204	0.234	0.209	0.461	0.471	0.455
11.05.20	12:13:56	4	22	0.0618	0.0603	0.0578	0.0529	0.0569	0.0426	0.076	0.077	0.0711	0.1015	0.1093	0.0819	0.187	0.217	0.186	0.478	0.48	0.479
11.05.20	12:15:58	5	37	0.0618	0.0608	0.0583	0.0534	0.0574	0.0431	0.077	0.0794	0.074	0.1025	0.1113	0.0848	0.197	0.235	0.212	0.478	0.485	0.491
11.05.20	12:18:00	6	57	0.0618	0.0603	0.0578	0.0534	0.0574	0.0426	0.0765	0.076	0.0716	0.101	0.1083	0.0824	0.192	0.206	0.192	0.471	0.471	0.482
11.05.20	12:20:01	7	82	0.0623	0.0608	0.0583	0.0544	0.0583	0.0436	0.077	0.0755	0.0716	0.0995	0.1074	0.0804	0.191	0.195	0.185	0.453	0.457	0.457
11.05.20	12:22:03	8	112	0.0618	0.0603	0.0583	0.0534	0.0569	0.0431	0.0779	0.0775	0.0716	0.0985	0.1069	0.0789	0.208	0.222	0.185	0.458	0.468	0.453
11.05.20	12:24:05	9	232	0.0618	0.0603	0.0578	0.0549	0.0593	0.0446	0.0794	0.0799	0.0735	0.0985	0.1069	0.0779	0.222	0.245	0.213	0.443	0.445	0.428
11.05.20	12:26:06	10	337	0.0627	0.0613	0.0588	0.0574	0.0613	0.0466	0.076	0.0765	0.0716	0.0922	0.1005	0.0716	0.174	0.199	0.178	0.378	0.39	0.349
11.05.20	12:28:08	11	532	0.0632	0.0627	0.0603	0.0588	0.0632	0.048	0.0696	0.0696	0.0662	0.074	0.0809	0.0578	0.092	0.099	0.089	0.205	0.218	0.169
11.05.20	12:30:10	12	802	0.0627	0.0618	0.0593	0.0578	0.0627	0.0471	0.0662	0.0642	0.0618	0.0647	0.0706	0.051	0	0	0	0.106	0.111	0
11.05.20	12:32:11	13	927	0.0623	0.0618	0.0593	0.0574	0.0623	0.0471	0.0632	0.0627	0.0613	0.0623	0.0681	0.0505	0	0	0	0.079	0.086	0
11.05.20	12:34:13	14	1077	0.0613	0.0608	0.0588	0.0564	0.0613	0.0461	0.0623	0.0623	0.0603	0.0598	0.0657	0.049	0	0	0	0	0.067	0
11.05.20	12:36:15	15	1252	0.0608	0.0603	0.0583	0.0559	0.0603	0.0456	0.0598	0.0598	0.0578	0.0578	0.0632	0.0461	0	0	0	0	0	0
11.05.20	12:38:17	16	2	0.0569	0.0559	0.0539	0.051	0.0554	0.0417	0.0667	0.0667	0.0637	0.0716	0.0794	0.0578	0.147	0.162	0.154	0.288	0.302	0.28
11.05.20	12:40:18	17	2	0.0564	0.0554	0.0534	0.0505	0.0544	0.0412	0.0706	0.0701	0.0676	0.076	0.0824	0.0608	0.201	0.21	0.21	0.335	0.339	0.323
11.05.20	12:42:20	18	2	0.0564	0.0554	0.0534	0.0495	0.0539	0.0407	0.0745	0.0735	0.0696	0.0804	0.0868	0.0632	0.243	0.247	0.232	0.384	0.379	0.357
11.05.20	12:44:22	19	2	0.0569	0.0559	0.0539	0.05	0.0539	0.0407	0.075	0.0765	0.0721	0.0863	0.0926	0.0706	0.242	0.269	0.252	0.42	0.418	0.424
11.05.20	12:46:23	20	2	0.0574	0.0559	0.0544	0.05	0.0539	0.0407	0.0745	0.0755	0.0716	0.0887	0.0961	0.0711	0.23	0.26	0.24	0.436	0.439	0.428
11.05.20	12:48:25	21	2	0.0574	0.0559	0.0544	0.0505	0.0549	0.0417	0.0775	0.077	0.074	0.0931	0.1	0.0745	0.259	0.274	0.265	0.458	0.451	0.441
					PAR	Y(II)1	Y(II)2	Y(II)3	Y(II)4	Y(II)5	Y(II)6
					0	0.341	0.356	0.331	0.53	0.532	0.523	0.342667	0.0125831	0.528333	0.00472582
					2	0.253	0.27	0.257	0.48	0.493	0.491	0.26	0.00888819	0.488	0.007
					12	0.204	0.234	0.209	0.461	0.471	0.455	0.215667	0.0160728	0.462333	0.0080829
					22	0.187	0.217	0.186	0.478	0.48	0.479	0.196667	0.0176163	0.479	0.001
					37	0.197	0.235	0.212	0.478	0.485	0.491	0.214667	0.0191398	0.484667	0.00650641
					57	0.192	0.206	0.192	0.471	0.471	0.482	0.196667	0.0080829	0.474667	0.00635085
					82	0.191	0.195	0.185	0.453	0.457	0.457	0.190333	0.00503322	0.455667	0.0023094
					112	0.208	0.222	0.185	0.458	0.468	0.453	0.205	0.0186815	0.459667	0.00763763
					232	0.222	0.245	0.213	0.443	0.445	0.428	0.226667	0.0165025	0.438667	0.00929157
					337	0.174	0.199	0.178	0.378	0.39	0.349	0.183667	0.0134288	0.372333	0.0210792
					532	0.092	0.099	0.089	0.205	0.218	0.169	0.0933333	0.0051316	0.197333	0.0253837
					802	0	0	0	0.106	0.111	0	0	0	0.0723333	0.0626924
					927	0	0	0	0.079	0.086	0	0	0	0.055	0.0477598
					1077	0	0	0	0	0.067	0	0	0	0.0223333	0.0386825
					1252	0	0	0	0	0	0	0	0	0	0

## Sheet: Fig.7b(i) Figure 7. PAM and TCS
	type of fit (# exp)	a1	t1	t2	Chi-squared	weighted average	peak location [ns]			average tau [ns]	std of average tau (sample)	average peak location [ns]	std of avg peak location (sample)	n=
H1chl495	double	0.9993	0.1345	0.7756	3.515	0.134949	1.16		HL chl495	0.138273	0.00737046	1.176	0.016	3
H1pc495	single		0.068		15.94	0	1.156		HL pc495	0.0685667	0.000200924	1.16933	0.0140475	3
H1pe495	single		0.0358		15.03	0	1.132		HL pe495	0.0342333	0.000459871	1.136	0.004	3
H2chl495	double	0.0019	0.7375	0.132	2.65	0.13315	1.192
									LL chl495	#VALUE!	#VALUE!	1.19867	0.0061101	3
H2pc495	single		0.0692		13.7	0	1.184							3
									LL pc495	0.0718	0.0021166	1.16267	0.0046188	3
H2pe495	single		0.0332		12.086	0	1.136
H3chl495	double	0.9969	0.1447	0.7964	3.441	0.14672	1.176		LL pe495	0.0361	0.000360555	1.132	0.004	3
H3pc495	single		0.0685		12.893	0	1.168		Legend:
H3pe495	single		0.0337		10.9	0	1.14		H/HL=medium light
L1chl495	double	0.9995	0.1467	0.7505	3.953	0.147002	1.192		L/LL=low light
L1pc495	single		0.0694		10.472	0	1.16		chl=chlorophyll
L1pe495	single		0.0357		8.894	0	1.128		pe=phycoerythrobilin
L2chl495	double	0.0088	0.8136	0.153	3.286	0.158813	1.204		pc=phycocyanobilin
L2pc495	single		0.0726		13.866	0	1.16
L2pe495	single		0.0362		9.724	0	1.136
L3chl495	double	0.9876	0.1513	0.7996	3.191	#VALUE!	1.2
L3pc495	single		0.0734		13.473	0	1.168
L3pe495	single		0.0364		9.357	0	1.132
single:	I(t) = exp(-t/tau)				tau = t1
double:	I(t) = a1*exp(-t/t1) + (1-a1)*exp(-t/t2)

## Sheet: Fig.7b(ii) Figure 7. PAM and TC
Ex 495	Ex555		L=Low light		pe=phycoerythrobilin
em 550 up	em600up		H=Medium light		pc=phycocyanobilin
					chl=chlorophyll
Time	L1pe495	L1pc495	L1chl495	H1pe495	H1pc495	H1chl495	L2chl495	L2pc495	L2pe495	H2pe495	H2pc495	H2chl495	L3chl495	L3pc495	L3pe495	H3pe495	H3pc495	H3chl495	IRFtisio4_ex495	IRFtisio4_ex495_repstrongerlaser
0	1	0	1	0	1	2	2	0	1	6	1	1	4	1	1	3	0	0	13	1
0.004	1	0	0	3	2	0	3	0	2	2	2	0	1	0	1	4	0	0	12	0
0.008	2	1	1	1	0	4	1	3	0	1	1	2	0	0	2	3	2	2	14	1
0.012	4	0	2	1	0	0	1	2	3	3	0	2	3	0	5	1	1	0	14	3
0.016	0	1	2	1	1	1	3	1	2	2	1	0	0	0	0	2	1	2	13	0
0.02	1	0	1	2	1	1	2	2	2	1	0	3	1	0	0	2	0	1	9	0
0.024	2	1	0	3	1	1	1	1	2	3	2	2	2	1	4	2	1	0	13	0
0.028	3	2	3	2	1	0	1	0	2	3	1	0	4	1	0	1	0	3	15	0
0.032	3	1	1	0	0	2	2	0	1	1	1	1	2	0	1	2	1	1	16	0
0.036	1	0	2	1	1	2	0	1	3	5	1	3	1	0	0	4	0	3	8	0
0.04	3	1	3	2	0	0	3	0	3	3	3	2	1	2	1	2	1	0	21	0
0.044	3	1	1	3	0	0	3	2	4	2	1	1	1	2	1	2	0	0	16	0
0.048	1	1	2	3	0	2	3	2	4	4	2	0	0	1	1	0	0	1	15	0
0.052	1	0	2	4	1	3	1	0	1	1	0	0	0	2	3	0	2	1	9	0
0.056	1	0	0	2	0	3	2	1	3	2	2	2	5	3	1	3	0	3	8	0
0.06	2	0	0	3	1	0	2	0	3	5	0	1	0	1	0	3	0	0	16	0
0.064	1	1	0	1	0	4	2	0	0	0	1	2	1	1	0	1	3	0	13	1
0.068	1	0	0	3	0	1	2	1	3	4	2	2	1	0	0	1	4	2	17	1
0.072	3	2	0	0	1	0	2	1	1	0	4	0	1	2	1	2	0	2	11	0
0.076	2	1	1	1	2	1	2	0	1	3	1	1	3	2	0	3	2	2	16	0
0.08	2	4	1	0	1	1	1	1	0	3	1	0	5	2	0	1	1	0	18	2
0.084	1	1	0	2	1	0	0	1	3	0	1	2	2	1	6	2	1	5	13	0
0.088	1	0	1	5	2	3	0	2	2	2	1	0	3	2	1	0	2	0	12	0
0.092	1	1	1	4	3	1	2	3	2	4	2	2	0	2	0	0	1	2	19	0
0.096	1	2	0	3	1	2	0	0	1	0	1	1	0	2	0	2	0	0	20	2
0.1	2	2	2	0	0	2	1	0	0	1	2	3	1	1	1	4	0	0	15	0
0.104	1	1	1	2	1	1	1	0	1	0	1	0	0	2	2	2	0	2	24	0
0.108	1	2	0	1	1	1	1	2	0	4	2	1	2	1	1	0	1	2	25	0
0.112	2	0	0	5	2	2	1	1	2	2	0	0	1	0	0	2	1	1	19	1
0.116	2	0	1	0	1	2	3	0	2	1	0	2	1	1	3	3	0	1	19	0
0.12	3	0	1	3	2	3	0	0	2	3	2	1	2	1	2	0	1	1	20	0
0.124	1	1	2	3	0	1	1	1	1	4	0	1	3	3	3	1	2	1	23	1
0.128	2	1	2	2	1	1	2	3	1	2	2	2	2	1	0	2	0	1	26	0
0.132	1	2	1	0	0	1	1	2	0	1	0	0	2	3	0	5	4	1	22	1
0.136	2	3	0	2	2	2	3	5	2	2	2	0	1	2	3	5	3	1	33	0
0.14	1	2	0	2	0	0	4	2	2	2	1	1	1	1	0	2	0	1	15	0
0.144	0	1	3	1	1	0	0	0	2	4	3	1	1	1	2	3	1	0	26	0
0.148	2	0	4	1	1	2	0	1	2	1	0	0	2	0	0	0	0	0	17	3
0.152	2	1	6	1	1	0	1	0	6	3	0	0	2	2	0	3	3	0	22	1
0.156	1	2	2	5	0	2	1	2	1	2	0	2	0	3	3	3	3	3	17	0
0.16	1	0	1	2	1	3	1	1	3	4	2	5	1	0	1	4	3	2	19	0
0.164	2	2	1	1	1	2	1	1	5	4	1	1	2	1	2	4	1	2	19	1
0.168	1	1	0	2	1	2	0	0	1	0	0	2	2	0	2	0	1	2	24	0
0.172	0	0	2	2	1	0	0	0	1	6	1	0	4	1	1	1	0	1	26	0
0.176	2	3	2	2	3	0	2	0	2	2	2	1	0	1	0	2	2	2	25	0
0.18	1	0	3	1	0	3	2	0	3	1	1	1	0	0	2	2	1	2	22	0
0.184	3	1	1	2	1	3	3	2	1	4	0	3	3	0	0	1	0	2	15	1
0.188	2	3	0	3	2	0	2	3	1	1	3	0	1	0	1	3	1	2	20	1
0.192	0	1	1	2	0	2	0	0	1	3	3	1	1	1	0	1	3	2	23	1
0.196	3	2	2	6	1	2	1	0	1	2	1	4	2	0	1	0	3	0	30	0
0.2	2	0	2	0	0	0	0	1	3	0	0	1	0	2	2	4	0	1	26	0
0.204	0	0	0	3	0	1	1	1	2	3	3	0	1	0	1	3	1	4	35	0
0.208	2	0	4	0	0	1	2	0	2	1	3	2	0	1	4	3	1	0	28	0
0.212	2	3	3	1	2	1	3	0	1	4	1	1	2	2	1	4	1	1	21	0
0.216	2	0	3	2	0	0	1	1	2	4	2	3	3	0	1	1	0	0	22	1
0.22	2	0	3	2	0	0	3	2	0	1	0	3	1	3	0	2	1	0	21	0
0.224	0	1	0	2	0	1	2	1	5	2	1	0	4	1	2	2	1	1	32	0
0.228	2	0	3	0	0	2	2	1	1	2	0	2	2	1	2	1	1	3	25	0
0.232	2	0	2	3	1	2	1	0	2	4	2	0	0	1	3	0	2	3	24	1
0.236	1	1	1	4	2	1	1	1	6	3	2	0	5	0	1	3	2	0	25	0
0.24	2	0	0	2	0	3	2	3	2	4	0	2	2	1	0	1	0	2	22	0
0.244	5	1	4	1	0	2	1	2	4	4	2	1	1	1	0	4	0	0	28	1
0.248	4	2	2	0	0	0	4	0	0	5	1	0	3	0	1	0	2	0	18	1
0.252	0	0	1	1	0	3	0	0	1	3	2	4	2	1	3	4	1	1	20	0
0.256	2	0	2	2	2	2	3	2	2	2	2	1	2	2	0	1	0	3	21	0
0.26	2	1	3	3	1	2	2	0	0	1	0	1	2	1	2	6	1	0	31	0
0.264	1	1	1	2	0	0	3	2	1	3	3	1	1	0	1	3	3	0	17	0
0.268	3	1	1	3	0	0	0	1	1	2	0	2	1	0	0	1	1	4	27	1
0.272	1	1	2	1	1	1	1	0	3	1	2	1	2	2	2	0	1	3	14	0
0.276	1	0	2	7	1	1	0	0	5	3	1	0	1	2	2	3	1	1	21	0
0.28	2	1	1	2	0	0	3	0	4	3	2	2	0	2	1	1	0	3	27	1
0.284	2	2	0	2	1	1	1	0	1	3	0	2	2	1	1	4	1	2	21	0
0.288	1	2	2	3	0	1	3	1	7	2	1	0	1	1	2	3	3	0	17	0
0.292	1	0	1	1	1	1	3	0	0	3	1	0	4	0	1	1	0	1	26	0
0.296	1	0	2	2	1	2	2	2	2	4	0	1	3	0	1	2	2	4	32	1
0.3	2	1	2	3	0	1	2	0	0	4	2	1	1	0	5	1	4	3	11	1
0.304	1	1	1	4	0	2	2	1	1	1	0	0	3	1	0	4	0	1	33	0
0.308	0	1	4	2	0	0	0	0	4	3	2	2	0	1	0	3	1	1	19	1
0.312	1	2	2	2	1	2	0	5	1	4	2	0	1	0	0	3	2	1	24	0
0.316	1	0	0	2	0	2	1	0	1	6	2	0	2	1	0	1	1	1	14	0
0.32	0	2	1	2	0	2	2	0	3	1	1	0	2	2	1	2	2	0	11	1
0.324	0	1	2	1	2	2	3	2	3	2	0	1	0	0	1	3	1	2	18	1
0.328	0	1	0	0	1	1	3	3	4	1	4	0	3	1	0	4	0	1	15	0
0.332	1	2	0	4	2	2	0	0	0	3	1	1	3	1	1	1	0	2	16	0
0.336	0	2	1	2	0	2	1	1	0	3	2	0	0	0	1	4	3	3	19	0
0.34	1	0	1	1	1	2	1	3	2	4	0	2	0	1	1	1	5	2	18	0
0.344	1	3	0	1	0	0	1	0	5	3	0	2	1	1	0	3	3	1	17	1
0.348	1	3	0	1	0	1	1	0	2	2	1	0	0	0	1	2	2	0	10	0
0.352	1	0	2	1	0	1	5	1	0	1	4	1	1	3	1	3	1	2	25	1
0.356	2	0	4	1	0	3	0	0	0	0	2	2	2	1	1	2	1	0	23	0
0.36	3	0	1	1	1	1	4	0	4	1	1	2	0	1	0	2	0	0	21	0
0.364	2	0	0	2	2	1	1	1	1	0	1	2	2	0	0	2	0	0	25	0
0.368	2	0	1	3	0	0	2	2	2	1	2	0	3	1	0	0	0	2	18	1
0.372	0	2	0	2	1	1	1	3	2	3	0	1	1	0	0	2	2	2	16	0
0.376	1	2	0	1	1	0	2	4	1	0	1	0	0	0	0	1	2	3	17	0
0.38	0	0	1	2	0	2	3	1	1	2	0	2	3	1	0	3	1	2	23	1
0.384	1	2	0	5	3	1	2	0	3	1	1	2	1	1	0	0	1	3	13	0
0.388	1	2	0	5	0	0	1	1	1	5	0	2	0	2	1	0	0	1	15	0
0.392	0	2	1	2	0	4	1	0	3	2	2	0	1	3	4	3	0	0	16	1
0.396	2	2	2	4	1	0	1	0	2	3	3	3	5	2	0	4	2	1	13	0
0.4	1	3	2	1	0	0	1	0	1	4	1	0	2	1	0	4	2	0	20	0
0.404	0	1	1	0	0	1	0	1	0	1	1	1	2	0	0	2	0	2	10	1
0.408	1	2	1	1	0	2	2	0	3	3	1	0	1	0	1	4	2	0	16	1
0.412	2	0	1	1	0	2	0	1	3	0	0	3	0	2	1	2	1	1	16	0
0.416	1	0	0	1	0	0	3	2	0	3	5	1	3	1	0	0	1	0	17	1
0.42	0	2	1	3	1	2	1	2	3	2	1	1	1	1	4	3	2	1	12	3
0.424	4	0	1	1	0	2	2	0	3	3	1	1	2	0	0	1	2	0	15	0
0.428	2	1	1	6	1	3	0	2	2	3	1	2	0	3	0	0	0	1	9	0
0.432	0	1	1	3	0	0	0	1	1	1	1	2	2	1	3	0	1	2	15	0
0.436	1	1	0	2	0	2	2	2	2	2	1	2	2	1	2	4	0	0	15	1
0.44	2	0	4	0	1	2	3	0	2	2	0	0	3	3	3	3	2	1	17	2
0.444	1	0	2	0	0	0	2	3	3	3	2	0	0	1	1	0	2	1	14	0
0.448	0	0	0	1	2	1	0	0	3	5	2	1	1	3	0	2	0	1	19	1
0.452	1	0	1	5	3	2	1	0	2	3	1	3	0	0	4	2	2	2	16	0
0.456	2	1	3	0	1	0	0	3	2	1	1	2	3	1	1	2	0	0	14	0
0.46	1	0	2	3	1	0	2	4	3	1	0	4	0	2	3	2	0	0	18	0
0.464	2	1	2	1	3	1	2	0	0	1	1	3	2	1	2	2	0	1	16	0
0.468	1	3	1	1	0	0	1	0	1	4	0	0	3	1	3	4	2	2	12	0
0.472	0	1	2	4	1	2	2	0	2	3	1	1	5	1	0	0	1	0	11	1
0.476	3	1	0	3	2	0	1	2	0	5	0	1	1	2	1	3	1	2	14	0
0.48	0	2	2	3	1	2	0	2	2	5	1	0	1	0	1	1	0	0	18	0
0.484	2	1	2	0	0	0	1	1	0	4	1	2	1	2	0	2	1	1	16	0
0.488	3	2	0	2	1	3	2	2	2	1	1	2	0	3	1	2	3	1	19	1
0.492	1	1	0	2	0	1	1	2	5	0	3	1	1	0	0	3	2	0	19	0
0.496	1	0	0	2	1	1	3	2	3	6	3	2	1	0	2	5	0	2	19	0
0.5	2	0	2	6	0	1	2	1	4	3	5	1	2	1	0	2	1	1	17	0
0.504	2	1	2	2	1	2	1	3	1	6	2	0	2	0	0	5	3	2	13	0
0.508	2	0	3	3	3	0	1	2	3	2	2	0	2	1	2	1	0	0	14	2
0.512	3	1	2	2	1	2	3	2	2	4	4	1	2	2	3	2	0	0	20	0
0.516	2	1	1	2	1	0	0	1	3	1	0	3	3	2	1	3	2	1	12	1
0.52	0	2	0	1	0	3	1	1	2	1	1	1	3	1	2	4	1	1	12	0
0.524	2	0	3	0	0	2	0	2	0	2	1	0	0	1	0	2	2	0	11	1
0.528	2	2	2	1	0	3	0	0	4	2	1	2	2	0	3	3	3	0	18	0
0.532	1	1	2	2	0	2	1	3	0	4	1	1	0	2	3	3	1	2	13	0
0.536	2	1	0	8	1	4	3	2	3	0	0	0	2	0	2	6	1	0	14	0
0.54	0	2	3	1	0	0	1	1	1	2	3	0	2	0	1	0	0	1	14	0
0.544	3	0	2	1	1	0	4	4	3	2	1	4	0	3	0	2	1	3	15	0
0.548	4	1	3	0	2	0	1	2	6	1	3	0	0	1	0	2	0	3	14	0
0.552	1	0	0	2	0	2	2	1	1	3	0	0	1	1	1	3	1	0	9	0
0.556	2	3	2	3	1	2	1	3	2	2	1	1	0	0	1	0	0	2	9	0
0.56	1	1	1	5	0	1	2	3	2	0	0	3	0	0	3	1	2	1	8	0
0.564	1	1	1	0	1	0	1	1	6	3	1	1	1	3	1	4	2	0	10	0
0.568	1	1	2	0	1	3	3	2	4	3	1	2	2	2	1	3	2	1	16	0
0.572	0	1	1	1	2	1	3	0	2	3	2	1	2	2	0	3	2	4	16	0
0.576	1	2	0	2	1	2	1	1	1	3	3	1	6	0	3	5	1	1	16	2
0.58	3	0	1	2	0	1	2	1	5	6	1	1	0	0	0	2	1	0	13	1
0.584	2	2	1	0	0	0	0	1	4	3	1	0	0	1	1	1	4	2	12	0
0.588	1	0	2	2	0	1	2	4	2	0	4	3	1	1	1	1	4	0	12	1
0.592	2	1	1	2	3	2	1	2	0	2	2	1	1	1	1	1	1	2	13	1
0.596	5	1	1	1	1	1	3	1	3	3	1	0	0	0	1	1	1	1	10	0
0.6	2	0	1	2	3	1	1	2	3	1	1	4	7	0	3	2	3	1	14	0
0.604	0	1	0	1	3	2	0	0	0	3	5	5	1	1	3	2	3	0	10	1
0.608	3	1	0	1	0	1	1	1	1	4	0	3	0	1	2	1	3	4	12	0
0.612	0	1	0	2	1	0	3	2	3	2	0	1	0	0	2	2	2	1	16	0
0.616	1	1	0	1	2	0	1	3	0	3	2	1	0	0	1	0	1	1	11	0
0.62	1	1	2	1	0	3	1	1	3	2	1	2	2	0	1	6	0	0	13	1
0.624	1	2	2	1	0	1	0	1	0	7	1	1	1	1	1	2	0	3	15	1
0.628	1	0	1	2	1	1	1	3	5	5	1	0	2	0	3	4	2	1	7	0
0.632	1	3	3	2	0	1	0	0	0	3	2	1	2	1	2	2	1	2	9	0
0.636	1	4	1	1	1	2	2	2	2	1	1	0	0	0	2	2	1	0	9	0
0.64	3	2	2	1	1	3	2	3	1	5	1	1	1	1	1	1	1	1	9	1
0.644	3	1	2	0	2	3	1	2	0	3	1	2	1	0	0	2	2	0	12	0
0.648	1	2	2	3	0	1	1	0	0	2	2	1	2	1	0	1	1	0	11	0
0.652	3	0	3	2	1	2	2	0	0	2	5	1	0	1	1	4	1	0	16	0
0.656	2	1	3	2	2	1	1	2	0	4	1	3	2	2	2	0	0	4	12	3
0.66	1	2	1	3	1	3	0	1	1	1	3	1	2	0	2	0	0	1	10	1
0.664	0	1	0	0	1	2	0	0	1	2	2	2	1	0	0	0	0	0	9	0
0.668	1	3	0	0	0	1	0	1	0	2	4	1	1	0	0	1	1	0	7	0
0.672	1	0	1	1	0	0	3	1	2	2	1	0	1	2	1	1	0	0	10	0
0.676	1	1	1	5	1	0	2	4	2	4	1	2	1	1	2	1	2	0	15	1
0.68	1	0	1	1	0	1	1	1	1	5	1	1	3	3	0	3	0	2	7	0
0.684	4	1	0	3	1	1	2	0	1	5	2	1	2	0	4	4	1	0	11	0
0.688	0	0	2	3	1	3	0	1	0	3	1	4	2	1	0	2	0	2	3	2
0.692	1	2	0	1	1	0	1	0	0	4	3	1	1	2	0	1	0	1	9	0
0.696	3	1	1	1	0	0	0	1	4	1	0	1	2	2	1	2	0	2	6	0
0.7	1	2	1	2	2	0	2	4	2	4	0	1	1	1	1	2	4	0	12	0
0.704	0	2	2	3	0	0	0	1	0	2	2	3	1	2	1	1	0	0	12	1
0.708	1	0	1	2	2	0	0	0	4	2	0	1	2	1	0	1	2	1	13	1
0.712	0	0	0	3	0	4	0	0	1	8	1	0	2	2	2	2	0	1	9	0
0.716	1	0	2	1	4	2	0	3	2	3	0	2	0	1	0	0	1	2	5	0
0.72	1	0	0	1	1	2	2	0	1	0	1	2	2	0	1	2	0	0	15	1
0.724	1	0	2	2	0	5	0	2	0	3	1	1	1	4	1	1	1	0	14	1
0.728	2	0	2	0	0	0	1	5	0	3	1	0	2	0	1	2	3	0	13	1
0.732	2	0	2	4	0	1	4	1	0	5	1	1	0	2	3	7	1	3	12	2
0.736	0	0	0	3	0	3	0	2	3	2	0	0	0	0	1	1	0	0	7	0
0.74	0	0	0	1	2	1	4	1	1	2	1	3	1	0	2	6	0	1	11	2
0.744	1	0	1	2	0	1	1	3	2	1	1	1	3	2	2	0	1	1	10	0
0.748	1	3	1	2	1	3	4	0	1	1	2	1	0	1	0	5	2	3	12	1
0.752	2	1	0	1	2	1	0	2	0	1	0	2	2	3	0	1	0	1	10	1
0.756	0	1	1	3	2	0	2	1	2	1	1	2	1	0	0	7	1	1	6	0
0.76	0	1	3	1	0	1	2	0	1	3	0	1	3	2	2	1	1	0	4	0
0.764	2	3	2	3	1	1	1	2	4	3	2	3	1	2	0	0	1	1	12	1
0.768	1	1	1	1	0	3	1	1	3	2	2	1	0	2	1	2	0	3	11	0
0.772	0	0	1	2	2	2	4	2	0	2	1	0	2	2	0	3	0	4	8	0
0.776	1	0	1	2	1	1	1	0	3	2	0	2	0	3	0	3	1	0	10	0
0.78	0	1	0	0	0	0	1	3	0	2	1	1	1	2	1	0	1	0	8	1
0.784	1	1	2	0	0	0	0	3	0	4	2	0	0	0	0	0	1	0	7	1
0.788	0	1	2	2	2	2	0	1	1	1	0	0	0	1	0	4	0	1	12	0
0.792	1	2	1	0	0	4	0	0	3	2	2	0	1	4	2	1	1	0	16	0
0.796	3	1	1	2	2	0	3	1	1	1	0	1	0	0	2	1	2	3	11	2
0.8	1	0	4	1	1	0	0	1	3	1	1	1	0	2	2	1	0	1	15	1
0.804	0	0	0	3	2	1	3	2	2	2	2	0	1	0	0	5	0	1	17	0
0.808	1	0	2	2	1	0	0	0	4	2	2	2	0	0	1	1	1	2	13	0
0.812	2	1	0	2	1	1	1	0	1	1	0	1	2	0	2	0	0	1	9	2
0.816	2	0	1	0	0	2	2	1	2	2	0	1	1	0	1	2	1	1	14	0
0.82	3	1	0	2	1	2	0	1	1	1	1	1	3	3	1	2	0	1	11	0
0.824	1	0	1	1	2	0	0	1	0	1	0	0	2	0	0	1	2	0	11	2
0.828	1	2	2	1	0	1	2	3	3	1	2	1	1	0	1	2	0	2	13	0
0.832	1	1	0	0	0	0	0	0	2	2	0	2	3	0	0	2	1	1	10	0
0.836	0	2	0	3	1	4	1	0	2	1	0	2	1	2	1	1	3	1	5	1
0.84	1	0	2	0	3	0	0	1	3	1	0	1	3	0	0	2	0	1	16	0
0.844	1	4	0	2	0	1	0	1	4	1	1	0	2	0	2	0	0	1	4	0
0.848	2	0	2	2	1	2	2	1	0	4	3	3	1	1	1	1	1	0	5	0
0.852	2	2	0	1	1	1	1	0	1	0	3	2	0	1	1	0	1	3	11	0
0.856	0	0	0	3	3	2	1	2	1	1	1	0	1	3	1	2	1	0	10	1
0.86	0	0	2	2	2	0	2	1	1	3	2	1	2	1	1	0	1	2	8	0
0.864	1	0	2	0	0	1	2	0	2	2	1	0	1	1	1	2	1	3	11	0
0.868	2	4	1	2	0	1	3	0	3	2	1	0	0	2	1	2	0	1	6	1
0.872	0	2	0	1	2	0	1	1	3	1	0	4	1	4	2	1	0	1	17	1
0.876	2	0	0	0	2	1	1	1	3	2	0	0	0	0	1	1	0	0	12	0
0.88	1	0	0	1	1	1	0	0	0	2	3	0	1	1	1	2	1	1	12	0
0.884	0	5	0	1	0	1	1	0	2	1	4	1	2	1	0	1	2	1	6	0
0.888	0	0	2	2	0	0	2	0	0	0	1	2	3	0	0	2	2	1	7	0
0.892	1	1	0	1	4	2	0	2	2	0	0	3	1	2	1	1	2	2	15	0
0.896	2	0	2	1	0	0	5	0	1	1	1	1	1	0	1	4	3	1	8	0
0.9	2	2	1	1	0	1	2	0	1	0	1	1	0	1	3	0	2	0	8	0
0.904	2	0	2	2	1	2	0	2	0	4	1	0	3	0	1	2	0	0	12	2
0.908	0	2	0	2	0	2	0	0	0	3	2	1	4	1	0	0	1	3	7	1
0.912	2	0	0	1	0	1	3	2	2	1	1	1	1	2	0	0	0	2	6	0
0.916	2	0	3	0	2	2	1	1	2	4	2	1	1	1	2	1	0	1	5	0
0.92	3	1	1	2	2	0	2	0	1	2	1	2	0	2	1	3	0	1	20	0
0.924	0	2	3	4	2	2	3	0	1	2	2	0	0	1	0	5	2	1	11	0
0.928	2	1	2	4	2	2	1	0	3	5	2	2	1	0	1	2	2	3	14	0
0.932	1	1	0	2	0	4	1	1	1	4	0	3	0	0	2	1	1	0	8	0
0.936	3	1	2	2	1	4	0	1	3	3	1	0	1	1	1	1	0	1	9	2
0.94	0	0	2	3	0	2	0	2	1	1	2	3	3	1	3	2	2	1	16	1
0.944	0	0	1	2	2	1	1	0	3	4	1	1	1	1	1	2	1	0	11	1
0.948	0	1	1	9	1	0	2	2	2	3	0	0	1	1	1	2	1	1	10	3
0.952	4	1	0	3	0	2	1	1	4	2	2	5	0	0	1	4	2	2	11	3
0.956	5	1	2	4	2	2	0	1	2	5	2	0	4	2	2	1	1	5	17	9
0.96	5	1	1	10	2	4	1	0	2	6	4	1	3	1	1	5	1	1	23	15
0.964	6	3	1	9	2	5	1	1	0	8	3	4	4	0	2	2	0	3	20	10
0.968	7	5	4	9	5	3	3	3	2	7	5	2	2	4	1	9	0	3	25	28
0.972	13	3	5	12	10	10	4	3	7	10	4	4	4	3	6	10	3	3	30	40
0.976	19	6	11	15	9	12	4	8	7	10	6	3	2	5	2	11	4	7	66	47
0.98	17	7	15	23	14	12	6	5	7	13	7	12	11	5	4	17	3	9	77	87
0.984	17	15	20	32	9	26	18	7	15	21	12	11	12	8	10	15	13	10	134	132
0.988	53	17	26	58	15	48	20	9	20	23	14	24	19	9	14	20	20	21	162	179
0.992	57	36	32	66	35	43	27	20	28	33	21	27	26	14	28	32	26	28	204	231
0.996	89	43	40	98	54	62	37	30	39	49	22	24	30	26	42	53	38	41	282	310
1	137	62	69	137	71	99	31	35	62	73	41	58	52	29	57	68	42	50	356	402
1.004	174	75	60	187	87	101	64	50	71	81	59	67	54	48	77	87	58	66	494	533
1.008	219	102	107	229	118	145	82	73	130	117	74	117	100	51	130	132	65	100	599	670
1.012	273	158	150	261	148	249	117	88	119	168	98	133	108	83	155	166	90	126	803	791
1.016	363	176	174	374	191	233	141	111	202	233	157	149	113	122	186	201	121	164	887	1002
1.02	426	252	225	475	232	336	186	150	251	303	171	238	151	136	257	307	161	217	1068	1156
1.024	544	275	238	506	301	389	217	174	336	380	197	253	231	157	380	343	193	252	1250	1286
1.028	677	318	343	590	356	443	277	271	415	479	272	321	275	229	413	424	254	365	1478	1610
1.032	712	390	393	787	418	575	321	297	496	543	352	399	298	304	472	553	313	404	1654	1818
1.036	912	515	476	861	503	688	452	356	588	642	410	518	391	332	609	650	430	481	1842	1936
1.04	1015	576	552	1000	623	709	498	450	743	822	476	547	441	445	782	720	441	553	1952	2125
1.044	1159	695	646	1148	697	851	608	520	882	952	581	607	573	537	881	847	546	672	2087	2346
1.048	1402	811	715	1291	805	971	626	620	1033	1075	677	812	570	573	1037	983	606	790	2403	2534
1.052	1432	922	843	1482	911	1096	713	713	1176	1163	754	891	742	720	1207	1099	725	822	2445	2642
1.056	1671	1009	974	1567	1039	1226	869	823	1295	1294	889	983	880	823	1306	1245	824	1021	2653	2907
1.06	1892	1205	1039	1737	1200	1317	999	918	1533	1479	1042	1128	926	906	1439	1423	960	1091	2942	3026
1.064	2062	1342	1204	1936	1405	1493	1129	1064	1693	1729	1132	1332	1129	1063	1681	1621	1145	1301	3064	3240
1.068	2156	1480	1319	2061	1453	1709	1228	1186	1794	1927	1318	1408	1187	1186	1876	1812	1262	1438	3237	3550
1.072	2503	1605	1570	2314	1537	1789	1376	1273	1952	2118	1401	1531	1384	1378	2000	1951	1362	1593	3468	3724
1.076	2624	1910	1590	2422	1821	2091	1546	1555	2173	2201	1675	1737	1468	1485	2222	2108	1591	1732	3637	3903
1.08	2771	2036	1763	2727	1974	2148	1710	1648	2308	2539	1796	1934	1697	1669	2403	2375	1734	1940	3774	4048
1.084	2998	2160	1948	2833	2093	2402	1823	1863	2561	2697	1932	2135	1765	1762	2626	2621	1948	2073	4004	4319
1.088	3327	2421	2157	3134	2394	2603	2063	2013	2745	2960	2125	2251	2003	1897	2824	2810	2186	2264	4248	4542
1.092	3499	2570	2342	3369	2557	2706	2211	2287	3039	3162	2290	2559	2166	2153	2993	2966	2248	2504	4459	4853
1.096	3744	2798	2499	3705	2701	3019	2416	2441	3236	3320	2540	2731	2296	2394	3363	3253	2530	2627	4557	5000
1.1	3993	2984	2859	4010	2932	3180	2627	2645	3436	3516	2777	2818	2527	2534	3470	3570	2712	2914	4787	4946
1.104	4120	3267	2854	4054	3172	3362	2750	2805	3645	3784	2960	3235	2710	2792	3737	3673	3014	3125	5000	4936
1.108	4482	3449	3140	4277	3462	3649	3012	3038	3939	3892	3241	3372	2995	2929	4055	3884	3153	3304	4940	4946
1.112	4563	3580	3268	4507	3534	3812	3172	3298	4105	4245	3518	3595	3078	3225	4296	4138	3396	3426	4659	4769
1.116	4592	3830	3487	4631	3807	4010	3515	3524	4220	4439	3470	3819	3288	3412	4335	4308	3613	3872	4535	4553
1.12	4755	4066	3692	4797	4026	4202	3495	3781	4653	4571	3718	3966	3512	3601	4539	4634	3680	3972	4222	4445
1.124	4732	4248	3830	4917	4197	4246	3820	3893	4627	4727	4121	4131	3679	3777	4731	4610	3884	4133	3917	3997
1.128	5000	4413	4002	4894	4347	4433	3872	4037	4776	4743	4379	4400	3915	4058	4951	4738	4291	4198	3619	3768
1.132	4770	4531	4123	5000	4450	4570	4006	4287	4790	4822	4512	4447	3982	4337	5000	4894	4331	4455	3315	3270
1.136	4773	4658	4216	4901	4641	4493	4223	4464	5000	5000	4626	4551	4014	4385	4933	4935	4382	4464	2876	3098
1.14	4680	4769	4322	4847	4707	4792	4269	4465	4953	4912	4614	4531	4232	4506	4944	5000	4614	4572	2661	2713
1.144	4706	4877	4458	4695	4815	4736	4446	4676	4842	4927	4808	4715	4412	4621	4831	4930	4597	4635	2323	2322
1.148	4565	4955	4570	4679	4863	4677	4619	4811	4912	4820	4865	4761	4383	4520	4818	4814	4849	4742	2129	2125
1.152	4422	4839	4635	4605	4933	4816	4619	4760	4714	4679	4950	4779	4443	4726	4669	4637	4900	4790	1830	1909
1.156	4194	4982	4816	4394	5000	4827	4826	4991	4608	4647	4851	4814	4626	4719	4589	4675	4901	4704	1691	1730
1.16	4061	5000	4730	4163	4884	5000	4658	5000	4487	4387	4999	4858	4672	4832	4641	4435	4957	4834	1502	1634
1.164	3962	4968	4705	4097	4929	4966	4680	4938	4361	4406	4998	4821	4741	4675	4373	4373	4995	4822	1442	1543
1.168	3760	5000	4840	3951	4944	4896	4880	4953	4249	4114	4994	4991	4749	5000	4398	4227	5000	4898	1333	1365
1.172	3698	4977	4864	3692	4924	4995	4770	4930	4062	3927	4926	4968	4724	4859	4083	3974	4776	4931	1298	1279
1.176	3560	4903	4796	3598	4811	4866	4773	4816	3954	3794	4945	4969	4743	4752	3910	3935	4948	5000	1205	1208
1.18	3386	4932	4987	3412	4882	4893	4771	4933	3786	3666	4835	4968	4811	4866	3771	3774	4908	4845	1204	1231
1.184	3267	4789	4795	3306	4728	4859	4875	4936	3602	3668	5000	4928	4876	4901	3624	3532	4894	4864	1141	1244
1.188	3154	4726	4889	3052	4608	4807	4949	4798	3489	3397	4836	4902	4894	4655	3597	3333	4701	4781	1122	1154
1.192	2928	4709	5000	3074	4495	4817	4759	4863	3277	3235	4855	5000	4877	4486	3339	3235	4688	4819	1083	1105
1.196	2843	4650	4900	2928	4573	4764	4909	4686	3260	3033	4779	4934	4968	4528	3257	3106	4811	4837	1053	1121
1.2	2826	4523	4987	2700	4542	4856	4997	4728	3131	3047	4619	4842	5000	4612	3095	3043	4555	4694	1032	1114
1.204	2699	4353	4731	2627	4350	4712	5000	4650	2969	2732	4620	4936	4834	4547	3068	2821	4577	4912	1006	1054
1.208	2463	4386	4737	2592	4243	4768	4973	4606	2859	2741	4463	4900	4919	4383	2788	2776	4412	4777	903	1015
1.212	2502	4219	4894	2545	4162	4684	4846	4514	2734	2678	4319	4813	4629	4255	2785	2669	4277	4722	973	1014
1.216	2338	4040	4765	2466	4086	4651	4914	4396	2698	2496	4279	4630	4808	4357	2689	2462	4370	4703	950	983
1.22	2221	4085	4790	2280	4077	4626	4917	4187	2501	2430	4269	4689	4713	4151	2527	2496	4138	4646	958	900
1.224	2178	4124	4717	2142	3842	4650	4900	4142	2358	2292	4124	4620	4857	4008	2428	2405	4151	4624	962	976
1.228	2111	3895	4805	2087	3836	4531	4878	4182	2365	2234	4044	4654	4752	3955	2432	2222	4017	4553	946	977
1.232	2060	3819	4679	2104	3769	4454	4749	4070	2276	2109	3908	4597	4653	3869	2254	2198	3941	4566	957	963
1.236	2038	3701	4593	1904	3626	4568	4812	3859	2152	1977	3844	4514	4714	3772	2167	2052	3808	4554	837	998
1.24	1838	3601	4641	1897	3606	4258	4770	3871	2025	1974	3705	4511	4634	3709	2054	2015	3824	4550	874	916
1.244	1757	3574	4601	1783	3553	4353	4641	3788	2019	1960	3712	4452	4489	3579	2058	1926	3532	4444	836	899
1.248	1702	3518	4519	1799	3486	4221	4630	3646	1934	1812	3611	4358	4681	3751	2037	1864	3445	4445	914	927
1.252	1657	3315	4530	1694	3340	4262	4595	3557	1816	1765	3466	4433	4491	3510	1851	1783	3570	4232	881	852
1.256	1549	3280	4587	1675	3182	4185	4567	3571	1765	1668	3411	4326	4583	3346	1804	1634	3382	4286	803	869
1.26	1619	3282	4428	1593	3194	4193	4540	3428	1761	1596	3209	4270	4506	3422	1728	1640	3238	4232	819	800
1.264	1500	3008	4321	1497	2952	4243	4494	3355	1675	1578	3211	4166	4397	3245	1641	1554	3241	4287	797	864
1.268	1450	2967	4246	1477	2944	4092	4450	3251	1615	1466	3150	4130	4565	3150	1701	1526	3045	4090	745	871
1.272	1446	3037	4293	1409	2869	4089	4445	3123	1593	1437	3060	4078	4354	3050	1572	1414	3093	4160	710	780
1.276	1405	2936	4244	1375	2803	3905	4341	3165	1466	1379	3032	3968	4348	2990	1544	1481	2998	4000	751	808
1.28	1305	2757	4136	1332	2758	3902	4310	2977	1446	1344	2884	4011	4246	2919	1507	1328	2826	3871	785	813
1.284	1261	2674	4147	1279	2628	3933	4354	2949	1416	1366	2720	3906	4205	2822	1359	1287	2871	4004	736	780
1.288	1231	2735	4160	1209	2465	3830	4113	2745	1364	1287	2766	3981	4244	2761	1413	1329	2721	3837	733	737
1.292	1173	2594	4056	1138	2544	3753	4281	2784	1363	1214	2652	3853	4148	2678	1317	1258	2624	3702	736	756
1.296	1184	2431	3921	1158	2387	3621	4266	2735	1313	1159	2545	3791	4113	2571	1263	1173	2561	3782	700	762
1.3	1101	2458	3856	1105	2353	3592	4149	2631	1233	1133	2515	3672	4061	2577	1277	1158	2495	3741	668	740
1.304	1121	2357	3944	1088	2313	3558	4166	2600	1207	1109	2408	3752	4073	2576	1185	1131	2360	3684	708	763
1.308	1080	2300	3813	1045	2142	3505	3957	2456	1117	1073	2387	3726	4008	2461	1211	1115	2345	3482	664	716
1.312	971	2303	3780	994	2137	3508	3948	2372	1143	1065	2373	3664	3826	2373	1123	999	2426	3570	642	719
1.316	1008	2077	3769	974	2123	3406	4024	2285	1083	1009	2141	3611	3797	2269	1118	1093	2260	3571	667	688
1.32	957	2132	3765	919	2020	3409	3895	2354	1078	1012	2093	3455	3786	2211	1037	934	2201	3541	699	680
1.324	929	1981	3569	979	2014	3362	3769	2111	1013	922	2091	3335	3801	2285	1091	922	2168	3303	628	640
1.328	929	2027	3587	914	1924	3275	3801	2212	962	856	2057	3414	3769	2121	963	936	2055	3349	625	624
1.332	855	2012	3522	892	1834	3195	3812	2049	921	821	1977	3266	3777	2051	990	871	2031	3344	629	658
1.336	827	1897	3488	910	1787	3182	3739	2176	910	837	1965	3233	3648	2081	941	888	1908	3362	621	633
1.34	874	1844	3458	848	1790	2991	3536	2046	893	839	1859	3302	3559	1965	863	850	1886	3287	619	592
1.344	834	1754	3422	789	1791	3128	3794	1920	877	801	1782	3141	3476	1904	844	864	1775	3147	603	596
1.348	810	1757	3369	850	1632	3079	3543	1903	826	784	1750	3245	3439	1868	815	808	1731	3010	556	603
1.352	758	1721	3373	812	1666	3037	3583	1802	850	794	1769	3110	3465	1847	872	745	1698	3204	572	584
1.356	794	1619	3276	792	1597	2951	3451	1804	881	726	1692	3005	3404	1766	803	722	1709	3006	541	606
1.36	709	1577	3242	729	1494	2892	3418	1705	742	726	1656	2908	3417	1665	789	795	1575	2977	546	595
1.364	696	1555	3210	718	1553	2924	3478	1679	750	707	1597	2908	3354	1674	756	727	1619	2922	549	562
1.368	680	1518	3196	692	1451	2895	3414	1645	740	685	1552	2930	3264	1618	720	670	1572	2925	496	550
1.372	653	1422	3012	669	1411	2823	3103	1602	738	678	1520	2883	3241	1685	766	689	1474	2883	570	548
1.376	685	1418	3045	615	1447	2697	3198	1598	720	637	1472	2768	3174	1563	707	663	1477	2757	533	517
1.38	652	1357	3072	666	1377	2749	3132	1495	674	630	1452	2810	3192	1481	675	645	1434	2758	492	550
1.384	612	1440	2994	616	1276	2609	3169	1396	662	596	1337	2719	3102	1447	688	570	1443	2688	498	548
1.388	620	1372	2899	654	1353	2617	3197	1403	639	612	1396	2707	3143	1413	647	641	1427	2630	475	488
1.392	580	1267	2878	590	1261	2542	3161	1427	682	585	1323	2607	3063	1396	674	580	1319	2651	474	481
1.396	555	1164	2830	580	1214	2470	3059	1337	642	568	1252	2640	3067	1256	651	557	1309	2653	479	480
1.4	529	1251	2810	541	1238	2535	3062	1299	604	621	1275	2644	2965	1276	582	564	1248	2584	479	478
1.404	531	1215	2880	564	1185	2470	3021	1309	577	561	1245	2533	2969	1265	593	614	1273	2502	484	502
1.408	528	1211	2733	504	1103	2497	2921	1296	567	509	1143	2497	2878	1266	572	524	1173	2464	449	464
1.412	541	1147	2657	545	1141	2412	2959	1256	550	499	1149	2555	2941	1248	577	497	1162	2385	463	437
1.416	480	1160	2737	537	1072	2404	2918	1238	557	507	1160	2478	2821	1150	582	493	1209	2328	454	447
1.42	511	1031	2722	526	1113	2310	2853	1187	536	514	1076	2443	2777	1149	534	506	1081	2361	440	438
1.424	462	1043	2554	507	1004	2320	2792	1100	529	474	1072	2375	2762	1128	522	475	1092	2334	414	430
1.428	484	1061	2668	486	1029	2314	2825	1100	515	509	1105	2316	2766	1133	530	455	1021	2369	442	446
1.432	461	1037	2391	551	993	2207	2746	1090	533	419	1063	2282	2661	1058	518	483	1047	2304	394	372
1.436	457	987	2401	489	950	2231	2802	1119	511	475	940	2256	2635	1035	453	472	1030	2280	413	437
1.44	443	896	2484	453	869	2196	2761	1079	503	448	990	2307	2634	1001	520	456	1007	2194	382	393
1.444	467	979	2381	453	961	2125	2701	944	496	468	1010	2243	2516	1016	453	440	930	2045	387	382
1.448	411	979	2445	477	907	2165	2566	975	447	432	942	2246	2507	975	498	413	937	2240	410	375
1.452	383	917	2354	466	861	2187	2601	931	440	431	961	2167	2505	950	504	437	892	2142	369	366
1.456	411	900	2344	428	827	2017	2639	936	432	422	865	2230	2506	916	433	413	835	2114	353	393
1.46	425	862	2261	430	848	2058	2526	888	441	439	900	2074	2438	915	416	421	844	2027	355	345
1.464	419	845	2219	421	815	1999	2534	896	447	371	794	2091	2379	920	431	425	869	2068	339	337
1.468	388	791	2273	431	821	1982	2444	836	423	400	820	2063	2353	902	447	406	833	1986	343	339
1.472	390	810	2165	402	795	1873	2401	862	406	394	841	2032	2328	823	424	370	812	1976	329	336
1.476	355	741	2152	385	776	1945	2389	854	408	372	790	1942	2269	845	419	375	802	1925	337	304
1.48	328	685	2187	402	772	1882	2337	835	373	312	784	2018	2286	804	384	345	782	1829	297	308
1.484	340	706	2138	373	730	1890	2398	784	381	324	735	1916	2295	790	396	317	703	1953	303	300
1.488	317	779	2112	335	759	1915	2339	762	347	315	747	1938	2296	778	389	314	691	1813	332	296
1.492	330	691	2091	394	743	1780	2348	817	358	302	712	1827	2234	739	414	296	679	1835	285	326
1.496	359	704	1993	341	703	1756	2297	699	367	313	700	1849	2188	733	336	305	664	1806	298	293
1.5	343	662	2071	351	695	1807	2265	677	323	292	705	1891	2124	774	323	307	656	1797	261	268
1.504	286	713	1977	345	666	1725	2157	722	357	307	648	1830	2168	670	308	295	671	1666	255	257
1.508	299	670	1969	297	639	1723	2252	742	324	266	644	1827	2106	720	326	289	708	1743	258	261
1.512	323	620	1958	326	648	1741	2171	700	336	288	641	1799	2182	691	354	282	648	1681	241	275
1.516	290	611	1980	284	619	1749	2118	713	281	253	600	1695	2079	647	290	267	618	1711	263	259
1.52	247	623	1911	302	610	1647	2154	700	308	294	581	1695	2009	656	301	294	630	1638	284	284
1.524	294	596	1924	323	606	1593	2029	571	295	283	631	1667	2088	644	306	267	607	1662	252	257
1.528	261	616	1823	304	628	1588	2088	621	282	288	648	1656	1919	643	318	282	576	1680	225	287
1.532	273	545	1835	272	566	1557	2040	612	285	261	598	1619	1971	671	302	279	538	1635	243	226
1.536	254	553	1824	268	519	1606	2100	634	264	271	603	1615	1924	612	306	267	544	1496	223	265
1.54	260	531	1747	259	514	1488	1942	621	263	274	592	1530	1946	566	263	267	569	1512	217	257
1.544	256	542	1783	296	531	1543	2000	588	262	243	540	1552	1833	537	245	239	546	1468	247	217
1.548	241	549	1698	290	530	1468	1910	554	239	264	564	1554	1885	579	296	244	559	1524	233	232
1.552	251	489	1725	282	540	1419	1869	548	248	213	522	1497	1849	525	276	222	525	1476	193	208
1.556	223	495	1783	250	474	1508	1984	555	259	237	525	1564	1801	510	239	213	486	1459	244	246
1.56	245	529	1787	238	487	1477	1919	562	243	213	507	1524	1843	519	226	235	497	1498	204	200
1.564	224	450	1566	274	457	1388	1870	551	247	230	471	1484	1773	527	240	221	474	1465	224	203
1.568	225	471	1576	221	487	1378	1830	517	213	208	505	1475	1801	519	239	229	478	1453	209	204
1.572	206	424	1598	243	429	1375	1804	508	210	205	463	1440	1730	466	233	232	464	1356	179	200
1.576	220	452	1605	246	422	1433	1865	456	233	206	456	1433	1771	484	238	211	439	1385	181	226
1.58	216	493	1583	235	447	1448	1802	477	221	202	475	1441	1737	469	231	212	450	1362	190	166
1.584	191	447	1622	229	418	1312	1769	458	226	164	423	1482	1723	473	209	193	409	1335	188	205
1.588	198	455	1620	200	428	1312	1728	472	203	189	414	1343	1700	435	192	177	424	1289	191	194
1.592	174	434	1551	230	441	1244	1747	438	215	193	426	1331	1778	457	203	207	374	1288	167	151
1.596	200	390	1547	212	414	1193	1775	437	181	194	449	1270	1669	435	208	197	385	1240	177	165
1.6	195	430	1408	198	389	1287	1706	453	185	164	406	1371	1649	434	167	170	423	1234	162	168
1.604	179	389	1400	199	362	1227	1708	455	200	164	421	1302	1599	449	211	183	381	1189	170	162
1.608	166	381	1436	231	369	1259	1731	433	203	178	389	1322	1640	389	185	171	349	1255	184	179
1.612	173	378	1388	193	373	1231	1696	380	170	160	412	1297	1532	400	176	178	372	1210	170	161
1.616	159	346	1409	199	353	1296	1613	410	197	158	397	1202	1560	407	174	141	362	1168	163	152
1.62	162	363	1329	190	350	1230	1619	407	183	161	401	1280	1536	389	188	162	404	1181	150	151
1.624	156	346	1448	201	371	1128	1568	420	187	149	389	1217	1521	351	173	157	348	1190	165	156
1.628	162	342	1411	204	350	1204	1580	396	170	188	372	1194	1473	368	170	150	313	1104	150	152
1.632	176	334	1362	166	324	1126	1574	362	186	175	368	1128	1493	368	165	154	330	1076	137	137
1.636	158	351	1323	191	339	1113	1560	358	183	158	341	1140	1480	342	173	162	383	1093	152	161
1.64	159	305	1292	183	343	1101	1607	334	169	165	381	1215	1473	374	157	136	305	1125	139	147
1.644	171	314	1334	199	330	1083	1479	318	158	132	326	1169	1401	342	153	138	323	1078	141	146
1.648	138	297	1254	165	352	1077	1512	373	156	169	320	1162	1345	319	132	135	298	1090	138	132
1.652	130	330	1280	170	342	1056	1409	350	146	139	339	1100	1422	343	159	139	286	1096	122	144
1.656	128	296	1197	184	327	1110	1553	335	136	125	302	1060	1385	326	158	141	318	1024	121	154
1.66	126	299	1277	177	299	1084	1536	318	157	136	347	1092	1359	321	151	131	311	1032	122	128
1.664	130	326	1234	145	281	1041	1404	327	167	156	268	1081	1362	307	159	138	308	980	125	140
1.668	139	283	1220	174	307	1121	1357	330	133	143	305	1048	1344	312	137	134	293	994	144	139
1.672	143	281	1199	157	303	1036	1387	279	147	146	289	1083	1340	315	132	139	291	1007	138	111
1.676	125	270	1150	143	260	1043	1391	317	133	123	284	1042	1364	276	154	114	267	982	136	128
1.68	141	275	1181	147	276	1063	1381	281	143	113	298	967	1350	303	154	130	276	964	101	125
1.684	119	261	1149	169	281	979	1305	313	134	108	287	1004	1320	293	160	124	294	938	122	117
1.688	104	248	1095	175	306	967	1402	305	128	120	306	1052	1269	279	128	130	261	921	119	120
1.692	128	275	1143	141	273	946	1306	284	125	141	290	988	1244	264	109	122	264	938	103	90
1.696	120	265	1154	139	275	975	1302	284	127	122	201	973	1263	270	116	109	251	933	120	107
1.7	125	226	1135	129	284	995	1335	277	116	106	270	972	1188	269	118	103	248	942	91	95
1.704	121	243	1161	148	286	892	1360	269	119	103	275	913	1300	264	139	102	261	877	85	100
1.708	125	235	1144	125	254	960	1269	265	105	107	280	981	1246	263	115	108	279	878	118	104
1.712	106	237	1026	116	262	887	1321	261	104	115	244	913	1201	251	100	106	221	864	102	87
1.716	117	223	1096	138	258	887	1242	264	124	126	251	949	1234	251	120	101	240	862	92	111
1.72	117	221	1042	115	242	887	1251	270	111	84	267	985	1198	229	105	97	211	804	99	90
1.724	84	247	1074	138	238	863	1228	237	105	132	231	847	1179	228	117	94	221	846	109	102
1.728	71	223	1055	120	223	885	1230	256	81	85	252	921	1172	247	109	106	222	817	95	118
1.732	100	212	992	126	248	851	1274	250	110	90	225	915	1209	221	100	104	229	836	94	81
1.736	90	197	1054	139	208	835	1185	222	93	105	232	848	1112	224	115	116	185	830	92	87
1.74	88	193	952	131	198	772	1180	241	94	85	231	874	1105	214	75	86	225	820	93	85
1.744	83	194	1034	134	207	767	1116	236	100	93	210	835	1097	240	108	81	220	732	89	87
1.748	103	207	1003	115	184	839	1152	217	107	88	196	856	1193	240	97	101	219	814	79	69
1.752	92	191	951	126	206	838	1181	223	99	81	207	848	1091	226	99	72	214	766	73	72
1.756	93	182	1016	119	221	844	1130	227	88	78	209	824	1142	224	93	106	204	758	74	94
1.76	78	191	921	103	163	745	1078	226	87	88	204	787	1059	211	87	87	183	726	89	71
1.764	96	165	918	118	247	740	1149	212	103	98	191	787	1058	194	104	81	190	740	78	63
1.768	80	190	982	108	194	767	1081	234	82	72	191	819	1057	201	89	88	181	707	79	62
1.772	86	186	914	104	198	797	1119	197	97	97	217	804	1028	168	97	87	164	749	67	84
1.776	74	165	939	113	202	735	1122	226	99	88	210	825	1031	193	81	87	190	766	71	73
1.78	91	178	917	111	209	764	1128	186	68	74	169	829	1037	212	92	91	184	700	80	73
1.784	65	179	891	101	165	735	1063	198	83	75	201	788	1023	207	77	88	204	738	80	77
1.788	61	171	872	107	189	744	1073	201	88	61	197	773	975	181	66	74	191	683	66	65
1.792	66	146	874	98	190	725	1013	167	81	78	181	796	1031	202	76	80	178	660	74	66
1.796	66	168	846	94	174	736	1115	210	63	59	168	742	1007	168	90	86	173	686	66	61
1.8	61	166	839	94	193	695	1027	181	70	68	170	778	977	176	70	72	144	633	56	63
1.804	76	129	794	97	176	694	1007	190	82	51	197	721	936	180	72	66	186	666	68	54
1.808	71	163	849	98	174	689	1039	169	86	79	175	725	905	181	93	71	162	694	65	56
1.812	48	145	840	102	149	628	1040	179	61	62	183	711	906	159	84	67	170	636	61	56
1.816	70	145	811	100	176	689	1048	169	59	50	152	689	947	166	68	58	135	650	79	47
1.82	64	156	790	101	155	664	961	176	57	52	165	702	915	164	75	65	183	645	68	68
1.824	56	149	818	112	161	638	1022	175	68	73	160	693	912	164	70	72	141	633	64	58
1.828	54	131	784	92	164	663	1016	166	71	72	151	661	906	185	67	49	144	657	55	48
1.832	61	127	775	97	166	663	974	147	66	69	143	746	920	179	70	72	142	588	51	49
1.836	59	130	794	81	149	639	918	174	61	59	140	657	921	131	69	69	156	610	49	56
1.84	70	132	780	96	159	655	968	155	70	59	169	624	901	153	63	70	146	614	51	45
1.844	60	109	815	94	121	637	888	153	69	60	138	673	833	180	66	64	160	584	51	64
1.848	53	120	735	102	137	615	959	152	73	48	162	655	889	159	56	57	127	643	50	58
1.852	61	143	734	85	154	587	959	161	67	52	134	636	864	163	74	75	127	608	44	41
1.856	58	125	784	87	151	598	933	126	55	60	156	645	866	118	58	50	131	566	43	53
1.86	48	142	740	86	136	581	976	152	56	48	158	648	875	117	66	50	125	541	54	53
1.864	51	110	791	80	138	572	923	153	67	54	153	614	890	167	60	63	132	515	40	52
1.868	54	114	695	69	147	609	942	142	63	54	119	635	867	159	55	57	147	555	58	48
1.872	54	133	729	80	161	570	913	156	60	41	134	581	819	140	53	61	135	576	51	48
1.876	42	121	674	89	157	575	872	130	49	45	123	574	842	124	51	45	125	556	43	43
1.88	42	115	668	67	142	584	876	113	49	45	134	588	819	132	49	50	124	533	46	40
1.884	43	125	682	82	129	585	824	122	51	43	130	596	789	159	54	51	142	533	51	32
1.888	52	129	662	80	127	600	812	124	41	49	130	595	786	131	60	45	118	514	32	40
1.892	49	120	619	71	147	558	865	136	48	48	120	599	707	139	45	43	122	506	48	41
1.896	47	97	687	65	157	575	872	160	66	58	122	598	769	133	46	45	114	476	39	34
1.9	43	119	669	63	112	547	856	125	48	49	116	563	776	131	59	38	123	494	43	28
1.904	36	138	666	79	113	561	826	110	45	43	119	569	721	137	47	43	115	517	42	53
1.908	49	98	667	76	116	548	863	122	42	41	113	521	750	135	38	40	104	513	48	41
1.912	44	105	612	76	126	479	793	118	45	47	110	530	725	119	40	40	110	485	43	33
1.916	52	85	663	77	106	504	788	133	40	35	112	523	748	132	49	53	93	523	32	35
1.92	38	97	636	64	128	513	809	136	54	44	118	539	757	108	38	54	113	466	40	50
1.924	30	118	609	77	124	510	809	115	52	49	104	564	735	141	40	39	112	503	40	46
1.928	38	98	632	67	137	531	831	105	33	42	110	519	702	124	38	51	96	505	31	36
1.932	36	92	618	64	125	469	808	123	42	42	110	497	749	118	44	47	105	457	41	34
1.936	43	104	619	66	99	502	783	128	46	41	101	509	721	106	49	40	119	462	35	36
1.94	40	92	630	57	116	516	714	124	51	39	110	486	708	124	49	38	105	435	36	29
1.944	32	80	603	63	99	533	717	110	41	40	98	521	676	85	38	37	91	467	40	35
1.948	46	105	596	64	121	467	736	107	52	57	104	511	670	122	29	43	102	459	39	31
1.952	41	87	588	77	121	471	688	117	45	24	92	458	652	92	29	38	82	455	27	32
1.956	33	95	581	71	116	467	755	110	39	42	93	446	712	107	40	33	78	421	46	29
1.96	32	103	531	57	106	452	769	111	39	32	107	489	707	125	40	33	85	444	40	23
1.964	30	80	570	74	98	506	759	119	38	35	114	508	650	119	50	36	96	414	25	30
1.968	29	87	586	75	101	444	717	105	31	26	83	473	671	93	41	47	97	451	29	33
1.972	37	79	556	62	104	444	689	115	42	30	86	493	703	90	45	31	87	461	32	34
1.976	27	93	606	54	111	418	712	120	42	47	75	491	686	91	33	44	102	396	26	24
1.98	27	85	540	60	106	484	736	93	41	31	95	489	655	93	38	42	96	387	29	16
1.984	30	86	546	49	103	453	682	87	33	29	98	466	652	87	39	26	86	397	30	29
1.988	18	78	557	65	88	437	698	113	33	31	94	480	636	127	32	33	87	410	19	22
1.992	27	72	526	55	104	435	696	92	42	30	71	430	631	97	35	24	88	402	31	25
1.996	25	78	536	67	77	437	691	80	34	34	83	428	656	83	36	35	99	408	30	29
2	23	79	495	66	93	442	680	95	33	26	75	463	669	98	30	32	85	393	28	34
2.004	38	74	511	59	89	443	673	82	33	39	83	427	593	83	34	34	94	423	16	24
2.008	27	78	492	58	112	452	673	83	36	32	97	446	634	97	30	26	92	357	21	26
2.012	16	62	492	53	83	455	680	71	31	25	87	396	652	111	35	37	74	355	19	21
2.016	21	68	513	54	110	397	708	90	32	33	100	461	603	96	25	33	79	377	21	16
2.02	24	56	480	58	87	401	642	86	29	30	92	439	589	94	28	25	86	377	12	22
2.024	26	59	478	49	102	402	647	94	31	23	94	422	570	92	44	28	67	376	27	18
2.028	28	82	533	50	76	416	602	94	26	32	77	400	619	94	27	17	82	376	14	18
2.032	24	67	503	67	88	386	639	94	31	35	77	390	583	91	37	27	71	357	16	20
2.036	19	61	489	49	80	371	642	75	22	26	77	400	558	90	23	25	84	365	21	16
2.04	17	72	507	56	85	385	628	91	23	40	74	435	566	91	28	41	80	364	18	20
2.044	26	69	473	52	93	413	648	67	18	23	72	403	621	88	20	25	79	337	20	13
2.048	23	67	492	54	73	384	597	90	20	24	77	392	552	81	26	28	69	359	21	23
2.052	24	71	482	49	85	403	649	69	22	21	71	377	542	87	37	28	85	350	18	26
2.056	21	69	430	46	66	404	670	81	25	25	84	366	580	66	25	27	65	345	22	21
2.06	17	68	468	39	70	384	635	73	22	22	75	398	583	94	33	20	73	316	14	17
2.064	23	58	462	50	84	361	596	80	23	25	87	398	539	79	25	14	49	339	21	17
2.068	21	65	496	47	74	366	596	52	27	26	76	371	531	79	20	18	49	363	11	13
2.072	17	61	424	54	91	342	570	82	29	20	69	404	565	69	31	21	59	349	17	19
2.076	30	63	453	38	79	353	596	77	25	21	61	398	531	74	29	21	68	331	15	18
2.08	21	60	432	43	85	388	551	72	33	22	68	413	545	75	25	18	58	318	24	21
2.084	19	52	412	61	85	361	619	66	25	18	72	379	573	87	26	29	60	345	13	17
2.088	16	59	458	40	91	355	564	79	23	23	69	340	548	75	14	15	72	342	8	13
2.092	14	57	409	54	65	341	589	59	23	27	76	368	501	72	14	26	58	306	16	9
2.096	19	68	427	47	84	362	532	80	19	16	78	373	482	67	24	26	85	319	16	11
2.1	14	71	456	44	60	348	579	72	22	24	68	337	478	77	18	33	58	321	16	14
2.104	22	49	385	47	86	360	591	84	23	23	75	345	544	70	17	23	74	320	13	14
2.108	13	59	419	40	73	348	610	80	18	24	80	386	499	56	17	23	73	325	18	13
2.112	24	51	448	48	61	369	561	66	21	10	63	355	478	77	16	24	55	310	20	24
2.116	19	63	412	40	80	330	514	59	17	17	65	328	482	74	21	21	64	302	12	17
2.12	19	52	421	31	67	318	563	66	15	24	66	341	489	59	15	14	51	287	12	9
2.124	14	69	380	46	82	330	547	73	21	29	63	372	479	80	26	20	62	292	12	8
2.128	20	48	410	46	58	318	527	74	9	25	52	347	449	73	31	27	59	311	13	11
2.132	21	60	403	39	56	339	541	66	17	21	62	371	484	65	27	15	53	253	12	18
2.136	20	57	421	53	51	302	521	64	10	11	64	351	486	47	19	17	52	298	17	17
2.14	11	37	388	47	71	291	548	65	13	19	51	332	509	77	16	22	45	297	14	16
2.144	11	50	402	45	58	312	523	56	15	25	59	324	449	71	21	20	51	277	16	17
2.148	22	28	359	43	63	298	506	60	14	16	63	323	505	52	23	21	53	233	15	11
2.152	15	45	371	41	53	297	507	67	15	12	49	340	493	53	13	21	54	255	13	12
2.156	9	56	391	44	62	276	509	70	18	15	52	294	463	72	16	16	38	261	14	12
2.16	14	41	380	44	69	287	495	50	22	24	46	335	458	63	25	22	44	277	11	8
2.164	13	40	375	40	71	299	548	77	21	17	65	311	412	61	17	8	37	257	14	13
2.168	15	45	350	45	65	298	492	62	25	15	59	296	484	65	21	23	54	238	10	14
2.172	12	46	327	42	81	326	470	59	20	20	55	322	456	64	18	16	46	246	11	9
2.176	7	43	362	45	67	290	495	40	16	17	63	306	448	65	11	18	52	277	13	9
2.18	15	50	352	38	69	284	481	45	10	18	69	322	464	51	16	19	49	246	9	7
2.184	10	34	322	47	71	279	501	64	13	13	55	292	444	51	17	13	71	244	17	7
2.188	14	41	346	39	59	267	495	62	16	17	57	317	441	43	8	18	39	241	13	7
2.192	17	53	333	49	55	270	473	55	10	15	42	306	439	69	18	12	53	268	8	6
2.196	20	43	387	34	48	260	478	43	12	16	59	299	417	57	8	15	53	249	11	11
2.2	17	47	358	38	55	300	501	49	11	13	60	291	417	52	13	16	37	274	8	9
2.204	7	35	345	34	46	269	467	43	15	17	41	292	447	53	13	13	59	217	15	11
2.208	9	44	332	47	55	275	475	55	10	21	48	294	394	66	22	14	38	261	12	4
2.212	11	28	301	44	55	297	421	56	15	20	51	284	404	49	13	15	42	254	8	7
2.216	9	50	325	43	57	265	421	60	17	12	37	271	421	51	15	12	52	235	9	9
2.22	13	40	333	49	54	261	484	66	7	21	52	247	414	71	9	7	48	227	7	3
2.224	12	49	313	36	53	278	499	52	16	19	53	289	399	62	26	6	40	234	10	11
2.228	11	29	316	42	56	256	454	48	10	18	45	290	415	55	9	10	50	232	6	9
2.232	15	36	326	30	63	245	433	49	18	15	54	255	377	60	7	13	36	235	11	9
2.236	13	38	306	32	62	248	439	54	11	18	51	260	403	50	19	9	45	231	6	5
2.24	9	42	299	47	62	263	450	54	10	10	44	286	392	39	16	10	34	213	11	7
2.244	9	37	329	32	56	249	430	53	16	20	48	271	398	52	17	10	44	230	7	3
2.248	7	41	295	30	54	260	414	55	13	13	54	273	384	46	16	14	47	228	5	9
2.252	5	43	289	31	47	263	429	47	7	9	35	236	397	49	16	14	35	212	12	8
2.256	9	32	324	33	45	249	399	60	11	19	53	271	367	43	11	9	40	228	11	7
2.26	7	35	320	40	54	274	430	51	15	14	62	270	397	43	8	9	28	224	8	11
2.264	13	38	311	37	40	268	444	46	5	9	43	236	389	54	10	8	40	199	7	9
2.268	13	34	288	46	49	235	430	56	6	12	37	256	345	46	12	16	40	238	9	9
2.272	6	34	316	44	50	243	395	38	11	13	51	250	332	51	8	10	45	213	8	4
2.276	16	33	283	29	60	253	408	39	9	9	43	222	370	41	11	7	42	217	7	6
2.28	8	38	306	35	52	232	413	46	17	11	38	258	367	53	10	16	36	239	10	4
2.284	15	33	288	34	47	242	434	47	8	14	40	263	412	46	12	17	40	199	5	5
2.288	12	33	319	35	40	230	414	44	4	5	34	245	376	52	11	10	29	181	10	6
2.292	7	30	284	35	45	224	379	47	10	16	34	224	337	41	11	14	31	213	5	8
2.296	8	29	294	35	68	221	413	49	7	8	51	238	335	38	9	19	37	214	8	3
2.3	9	34	283	41	52	238	422	42	13	11	40	249	355	52	10	12	36	228	5	6
2.304	3	31	270	33	53	231	407	41	12	6	44	212	349	49	13	9	37	183	5	5
2.308	12	36	268	31	67	216	361	53	10	6	42	209	340	42	7	8	39	189	13	10
2.312	9	45	282	19	46	222	397	34	10	10	45	240	348	43	10	12	34	199	4	2
2.316	12	34	277	34	43	207	420	24	9	12	36	235	344	44	11	17	34	190	6	7
2.32	10	30	279	38	53	217	409	52	7	14	32	216	337	44	10	13	39	180	10	7
2.324	3	35	303	38	47	248	378	45	10	8	38	221	331	40	11	5	42	179	7	5
2.328	6	25	248	42	41	213	394	37	9	12	35	235	349	37	17	5	32	206	8	5
2.332	7	28	264	41	38	239	387	35	5	15	44	238	327	42	11	8	38	197	9	5
2.336	8	43	247	29	57	247	371	36	11	14	48	235	319	39	5	9	22	214	2	3
2.34	7	36	251	34	50	216	378	44	10	11	36	204	334	48	12	5	44	197	10	5
2.344	4	37	282	30	47	195	364	43	5	12	30	202	305	37	13	10	37	167	7	6
2.348	8	36	262	43	53	209	375	46	7	5	39	243	326	45	10	23	39	182	6	3
2.352	7	26	245	38	42	196	390	39	10	2	31	201	346	43	7	13	31	166	6	3
2.356	4	31	258	30	37	213	351	36	11	16	50	237	319	28	9	14	36	179	4	6
2.36	7	25	240	42	51	196	323	48	7	8	34	217	336	31	9	8	33	166	3	7
2.364	3	35	252	33	42	191	383	33	6	10	31	210	311	35	11	12	34	177	6	3
2.368	10	21	250	31	51	199	383	39	8	16	41	175	334	34	3	7	39	171	6	4
2.372	8	29	227	31	57	211	386	37	11	8	42	211	329	35	8	16	32	159	9	6
2.376	4	22	232	41	32	196	365	37	6	6	32	231	351	37	13	5	33	140	5	4
2.38	5	21	259	30	40	174	341	34	8	6	34	208	315	34	12	5	31	168	9	2
2.384	9	29	254	31	51	175	336	45	10	8	43	202	302	43	11	10	34	170	4	3
2.388	7	21	238	34	45	200	311	33	7	13	48	198	309	31	7	10	36	154	6	5
2.392	7	26	244	34	38	185	308	39	7	7	30	195	323	42	9	10	24	184	4	4
2.396	9	24	233	36	48	189	350	31	5	5	28	202	329	37	3	14	26	172	4	5
2.4	7	39	221	35	43	201	343	39	8	4	29	217	289	25	15	9	39	152	2	5
2.404	6	32	232	30	35	180	334	37	7	6	35	180	326	31	5	7	29	139	5	5
2.408	5	21	241	26	47	171	351	27	9	8	31	168	314	24	9	4	25	163	6	5
2.412	5	28	243	16	39	191	354	42	13	11	28	205	288	28	7	5	37	153	2	2
2.416	4	31	214	24	34	183	313	36	7	10	27	186	324	38	6	11	32	137	5	0
2.42	5	20	214	23	34	195	318	29	9	11	33	181	307	39	8	14	37	149	8	4
2.424	3	22	242	29	49	179	315	33	6	10	41	202	285	28	8	6	31	159	2	6
2.428	8	16	229	29	43	175	289	33	4	15	32	201	292	35	5	8	19	159	1	3
2.432	4	19	228	30	34	176	307	43	11	6	30	188	284	43	11	8	29	135	2	5
2.436	4	28	236	30	37	149	320	25	11	6	34	189	271	29	11	7	45	144	6	0
2.44	6	20	222	27	44	167	324	40	11	9	25	180	305	43	4	11	22	123	3	3
2.444	8	23	226	35	37	156	314	40	3	4	36	188	323	37	7	8	24	148	6	1
2.448	7	14	229	38	42	177	345	32	7	9	28	189	273	34	16	9	22	153	6	6
2.452	4	24	185	34	54	168	270	41	3	11	34	186	296	30	9	6	22	117	8	7
2.456	6	21	223	41	31	164	302	38	5	7	19	181	278	39	12	7	28	137	5	5
2.46	6	32	217	24	35	153	299	31	6	4	35	189	272	35	11	9	27	151	3	4
2.464	5	21	179	34	33	166	319	38	9	8	25	189	279	30	10	8	34	159	4	7
2.468	5	24	209	38	40	174	293	25	7	13	21	142	275	24	6	15	24	138	3	3
2.472	3	15	188	34	33	153	317	29	1	5	26	179	245	27	10	5	25	156	4	4
2.476	7	26	202	31	32	150	295	22	6	8	32	177	255	28	4	12	19	141	4	1
2.48	6	24	192	27	38	169	288	13	7	5	30	184	288	35	6	8	18	142	5	1
2.484	8	25	186	16	42	168	292	32	8	10	27	163	238	29	7	7	30	148	3	0
2.488	4	20	198	32	40	158	285	23	5	7	35	157	271	27	3	7	25	110	1	4
2.492	6	21	202	27	34	171	284	35	2	10	34	161	273	33	13	4	30	113	5	7
2.496	3	14	215	33	35	161	272	28	4	8	34	186	264	34	7	8	33	132	2	2
2.5	7	18	188	28	33	146	265	33	8	6	33	144	288	25	8	7	29	142	5	3
2.504	6	25	207	32	35	167	327	30	1	10	24	146	260	27	9	4	32	125	3	4
2.508	8	23	168	31	34	183	270	29	7	12	25	148	256	28	7	9	29	125	8	3
2.512	3	18	190	36	31	160	304	31	5	8	26	161	267	24	7	9	24	103	6	0
2.516	3	18	171	23	24	149	264	33	8	8	29	170	245	32	8	5	27	134	2	4
2.52	2	15	200	33	39	136	273	33	2	4	24	167	238	46	7	5	25	142	7	0
2.524	3	23	205	28	49	131	243	33	2	4	37	164	266	26	7	9	22	124	5	3
2.528	6	26	192	29	31	173	256	30	5	6	25	158	233	24	3	5	25	100	3	2
2.532	2	19	164	18	34	115	279	38	8	11	29	150	262	25	5	6	26	151	2	3
2.536	3	13	187	33	31	181	256	24	2	9	36	135	233	34	3	3	28	123	3	1
2.54	2	21	193	25	43	141	271	29	6	6	25	142	252	37	5	7	21	124	2	2
2.544	4	15	189	26	25	155	270	29	6	10	27	160	237	24	6	7	29	123	1	2
2.548	4	20	171	27	37	158	269	29	5	12	37	168	228	24	7	3	25	117	6	1
2.552	4	24	195	30	35	162	235	30	5	6	30	140	216	29	5	10	26	99	2	1
2.556	3	19	171	21	24	134	246	37	5	3	45	148	241	26	11	2	21	118	3	4
2.56	7	16	179	33	48	138	275	34	5	6	21	152	229	30	11	5	28	105	2	1
2.564	3	25	171	17	37	150	249	32	3	4	29	144	226	26	12	6	29	136	6	0
2.568	7	26	177	27	30	133	289	16	3	3	18	149	232	25	4	4	26	130	3	1
2.572	4	23	147	29	46	149	261	18	6	1	30	143	224	27	3	7	21	131	4	4
2.576	3	21	175	31	40	155	247	21	8	2	22	139	210	28	5	3	14	113	3	3
2.58	2	19	185	26	36	138	275	27	6	8	13	128	250	28	6	7	20	126	3	1
2.584	3	25	191	38	27	136	249	33	10	11	22	145	231	25	2	2	22	121	3	2
2.588	4	23	182	25	29	142	243	30	7	3	25	155	229	30	3	7	22	107	0	1
2.592	8	18	160	25	25	135	260	22	2	5	24	137	228	25	2	5	15	110	5	3
2.596	0	19	152	31	31	168	216	16	3	7	26	140	232	22	3	5	16	100	2	1
2.6	3	16	162	25	35	130	216	27	9	5	26	131	233	21	6	6	27	99	5	3
2.604	5	13	147	22	35	150	228	21	4	4	27	121	221	31	6	5	13	96	0	0
2.608	0	13	172	26	38	159	237	28	3	3	28	130	217	19	5	2	23	104	2	2
2.612	9	26	173	25	34	132	258	30	5	6	29	121	229	23	8	4	24	102	3	0
2.616	2	24	148	31	28	145	249	36	7	9	28	133	201	25	5	6	26	119	1	1
2.62	3	25	173	10	23	136	251	31	7	6	30	132	220	25	4	4	19	107	0	0
2.624	3	15	178	22	27	142	231	40	5	6	31	126	218	29	4	7	20	112	2	1
2.628	3	19	172	22	30	109	232	19	8	8	26	127	244	30	9	4	19	114	0	3
2.632	3	16	156	21	23	123	219	26	7	7	19	117	215	27	8	6	17	82	3	1
2.636	5	14	164	17	30	136	257	29	5	8	21	144	209	34	7	7	20	96	1	1
2.64	4	11	166	23	30	146	223	17	4	3	25	139	230	32	7	6	27	99	3	2
2.644	3	11	139	29	35	115	231	19	5	2	19	136	212	41	7	4	21	115	4	1
2.648	1	17	166	21	39	127	255	23	4	9	32	129	221	23	9	4	19	102	5	2
2.652	6	20	135	21	29	116	229	22	5	7	26	119	187	17	4	5	17	101	3	1
2.656	0	21	172	27	35	124	226	19	7	5	18	118	200	29	2	8	20	90	2	0
2.66	4	11	166	21	24	112	206	21	3	11	13	144	209	26	5	12	15	100	4	2
2.664	1	11	154	27	23	124	215	33	7	4	29	144	166	29	12	2	16	101	2	2
2.668	4	15	137	30	26	130	205	27	7	7	24	111	190	20	2	8	21	112	2	0
2.672	2	21	151	27	30	124	226	21	6	6	25	131	181	18	4	7	25	81	2	0
2.676	5	22	164	30	26	122	228	32	2	5	26	117	172	28	3	8	18	72	4	1
2.68	2	9	131	22	34	116	199	26	5	1	21	106	206	24	6	4	18	96	1	1
2.684	2	13	140	25	28	119	207	23	5	7	19	104	204	20	4	5	25	106	4	2
2.688	3	21	154	26	28	127	203	26	6	10	19	101	202	19	1	8	21	89	2	1
2.692	5	10	156	29	23	114	216	36	3	5	22	115	200	33	5	10	21	87	2	4
2.696	1	14	145	21	36	99	234	21	3	7	25	127	189	26	6	9	16	84	3	1
2.7	2	14	153	29	25	115	195	19	3	6	29	120	213	16	4	5	25	93	1	1
2.704	1	14	138	25	31	114	194	22	5	6	23	123	172	22	2	5	25	93	1	0
2.708	0	13	147	32	32	148	174	24	4	6	12	114	172	23	3	2	21	98	2	1
2.712	5	17	150	29	31	113	230	18	2	5	18	133	172	27	2	2	16	99	2	3
2.716	5	12	127	21	21	105	201	20	7	4	29	107	161	20	4	6	25	88	2	2
2.72	1	21	138	22	32	106	216	36	5	3	23	106	199	15	2	4	24	94	3	0
2.724	2	11	129	21	23	102	221	19	3	7	19	101	168	18	7	3	17	86	4	2
2.728	2	13	124	24	33	101	215	19	4	5	24	108	178	16	3	5	15	80	3	2
2.732	2	14	134	26	29	102	205	24	7	3	25	108	155	18	5	9	19	89	3	1
2.736	2	15	119	22	37	114	185	26	3	5	17	100	180	25	3	4	17	70	0	1
2.74	3	18	141	23	26	103	203	23	7	3	21	114	191	24	5	4	16	98	3	1
2.744	2	11	133	19	15	106	226	14	1	2	24	101	183	27	2	2	14	76	1	2
2.748	4	9	139	21	18	105	202	23	3	3	17	109	165	24	8	4	14	107	2	0
2.752	2	11	126	23	17	88	211	26	5	4	18	98	183	15	5	6	19	90	1	1
2.756	2	20	121	27	21	93	189	20	3	7	21	109	169	20	5	4	23	87	3	2
2.76	3	10	151	22	33	112	194	20	5	2	19	105	193	23	5	10	32	87	0	4
2.764	2	19	126	23	24	97	190	22	1	8	17	102	168	13	5	7	20	85	5	1
2.768	1	13	128	24	23	110	183	21	3	2	23	113	172	26	2	2	14	93	1	0
2.772	4	12	128	28	30	112	199	24	3	5	23	104	162	13	3	4	16	95	0	2
2.776	1	15	110	27	22	78	177	20	7	2	15	98	189	24	3	5	13	90	0	3
2.78	2	13	134	23	28	98	197	15	5	5	18	110	160	26	2	5	14	82	2	2
2.784	5	8	112	19	38	100	171	16	5	2	22	107	179	20	3	10	10	89	3	1
2.788	0	17	113	28	32	112	166	19	8	9	18	100	161	19	6	4	13	73	0	1
2.792	2	15	133	20	19	100	185	19	5	5	20	94	154	20	6	2	12	64	0	0
2.796	2	13	120	27	24	94	208	16	6	3	17	96	185	17	4	0	12	68	1	1
2.8	3	17	120	17	16	113	179	23	9	6	22	79	168	18	3	9	17	92	1	1
2.804	3	10	109	26	24	100	190	15	6	2	16	113	150	17	2	2	13	88	1	1
2.808	2	17	123	31	26	90	196	22	3	6	14	108	162	21	4	5	13	82	2	0
2.812	2	10	116	26	21	87	212	19	4	4	15	101	159	18	3	3	16	74	1	2
2.816	5	18	109	28	20	102	169	22	6	7	24	93	150	8	5	2	17	79	2	0
2.82	4	10	107	20	34	87	164	15	4	4	12	107	143	18	6	5	20	85	1	1
2.824	2	9	123	29	21	105	163	14	1	6	15	110	168	19	3	4	10	75	2	0
2.828	2	10	109	20	13	102	178	24	4	5	21	104	151	26	4	8	14	81	0	0
2.832	1	16	121	32	22	98	189	21	5	3	15	98	147	15	4	9	16	79	2	1
2.836	1	11	108	27	27	92	185	13	4	7	23	101	150	13	5	6	12	77	1	1
2.84	1	14	121	27	25	99	163	17	3	4	13	98	153	23	5	5	14	65	2	0
2.844	0	13	87	22	23	92	168	25	3	3	16	89	142	16	4	0	22	73	3	1
2.848	4	12	88	24	27	80	190	14	6	5	21	91	162	19	2	4	18	61	0	0
2.852	0	16	118	23	17	91	192	16	6	6	14	105	156	19	2	7	12	77	1	1
2.856	3	7	111	22	27	90	158	17	1	6	17	83	129	25	4	5	9	71	1	0
2.86	3	10	105	22	28	70	158	28	4	6	20	98	157	20	3	5	15	79	0	0
2.864	2	15	111	25	29	96	154	22	3	4	15	100	157	20	6	2	19	56	0	0
2.868	2	15	113	22	22	77	161	21	2	7	19	98	143	19	2	5	22	73	7	1
2.872	1	12	104	17	23	87	167	12	3	2	18	84	137	15	7	6	19	62	1	1
2.876	2	8	109	30	21	95	162	21	4	5	19	88	149	26	3	3	12	64	1	1
2.88	2	11	113	29	25	82	164	13	1	4	13	72	132	17	1	2	10	56	1	1
2.884	1	8	115	22	27	94	189	14	2	3	16	87	127	18	6	5	9	76	1	2
2.888	1	7	99	30	21	90	166	16	2	5	13	108	129	14	3	3	16	80	1	0
2.892	4	17	120	21	22	77	162	27	3	1	25	94	158	20	5	2	11	74	3	0
2.896	0	13	108	22	28	90	162	17	1	2	19	82	154	17	6	3	8	72	3	0
2.9	2	12	100	22	24	87	177	16	2	4	13	91	126	20	3	1	19	60	3	2
2.904	0	7	93	27	20	96	150	17	6	2	16	83	144	23	4	7	14	59	1	1
2.908	0	10	111	20	34	89	176	17	7	6	19	70	151	18	5	4	10	60	1	0
2.912	0	9	120	18	21	96	151	14	5	2	19	90	120	21	7	3	8	83	0	1
2.916	2	11	87	22	32	65	160	11	5	4	20	77	141	17	3	3	12	66	0	0
2.92	2	9	87	20	23	78	139	22	0	6	10	80	117	17	6	1	17	63	1	1
2.924	1	14	81	17	19	74	159	13	1	2	12	80	140	19	3	8	11	58	0	0
2.928	4	15	85	24	33	87	155	16	1	5	12	92	112	13	4	0	14	70	0	0
2.932	2	14	96	29	26	82	130	20	2	4	19	75	120	24	4	4	10	57	4	1
2.936	2	12	102	31	30	68	157	18	2	9	17	80	121	10	4	8	13	67	4	0
2.94	2	7	107	15	23	72	139	23	4	2	15	84	126	13	2	1	16	48	1	1
2.944	3	7	111	30	22	70	176	14	3	6	15	89	129	11	3	0	11	62	0	1
2.948	0	8	93	23	19	79	152	23	2	5	14	85	126	17	2	2	11	63	0	2
2.952	1	10	92	25	22	80	143	7	1	2	13	96	129	17	3	1	14	54	3	0
2.956	5	7	100	23	19	77	158	10	0	4	19	88	127	10	2	3	15	73	1	0
2.96	2	8	80	19	21	80	153	14	3	1	11	89	135	15	4	1	10	73	1	1
2.964	2	6	88	26	16	71	159	26	1	5	11	69	125	14	5	1	11	66	1	0
2.968	1	6	90	24	19	78	149	14	6	6	12	79	130	22	4	3	18	59	1	0
2.972	1	6	97	25	21	83	159	17	8	3	16	82	138	14	2	4	13	75	1	1
2.976	1	7	80	16	22	61	148	20	7	4	13	56	120	15	4	2	21	66	1	0
2.98	1	12	92	22	20	108	172	6	2	3	12	82	136	17	6	2	13	65	1	0
2.984	4	6	84	21	21	93	160	17	3	2	13	80	126	17	4	1	12	53	2	1
2.988	0	10	89	29	26	71	152	23	4	4	14	88	129	12	4	5	16	61	3	0
2.992	2	7	83	18	21	82	145	11	3	4	8	74	136	20	3	2	9	52	1	1
2.996	4	13	78	15	18	73	128	13	5	4	15	71	119	19	2	3	15	68	1	0
3	4	14	74	25	12	77	142	9	4	3	14	85	109	18	3	3	10	56
3.004	2	7	96	19	23	98	118	19	4	3	13	56	114	13	6	5	11	55
3.008	3	9	87	20	14	85	131	14	4	5	13	70	123	23	2	4	10	59
3.012	1	7	80	28	18	71	140	9	2	5	10	87	143	10	1	8	7	59
3.016	3	10	91	21	14	75	125	17	7	4	13	81	114	23	7	3	11	59
3.02	1	17	97	21	19	61	122	15	2	5	16	72	112	10	4	2	13	45
3.024	4	8	94	20	13	81	156	9	2	5	9	60	122	13	2	3	22	49
3.028	2	7	80	26	23	70	135	21	5	6	24	63	129	12	3	3	12	57
3.032	2	7	106	15	25	70	141	10	1	1	11	69	127	15	2	2	15	56
3.036	4	7	92	19	21	61	131	11	2	2	14	79	107	11	4	3	14	52
3.04	0	12	90	18	18	69	141	19	2	2	17	89	102	19	0	3	13	51
3.044	3	5	74	25	18	74	116	16	3	3	18	77	120	12	2	4	15	57
3.048	2	11	94	25	18	61	136	15	4	4	12	76	110	12	3	3	14	54
3.052	1	5	76	21	23	82	105	10	4	2	17	59	114	20	5	1	9	52
3.056	2	9	83	22	23	70	129	6	3	5	13	77	164	15	6	1	11	60
3.06	0	6	80	18	15	79	125	15	2	5	18	59	127	13	3	2	7	64
3.064	2	8	72	23	25	66	139	9	5	5	14	70	114	15	5	3	9	58
3.068	4	10	89	24	22	65	125	12	3	2	13	72	118	13	2	1	6	47
3.072	5	9	66	16	16	64	142	22	1	3	9	83	116	23	6	4	11	55
3.076	1	9	73	18	17	44	124	12	2	4	21	58	97	18	6	3	10	57
3.08	2	8	75	22	27	64	125	12	3	4	12	66	97	18	1	3	12	46
3.084	2	6	74	20	15	70	118	10	3	4	16	80	123	15	6	6	14	47
3.088	1	7	81	21	18	79	108	19	6	4	17	73	108	13	2	4	6	41
3.092	1	11	73	16	17	54	123	15	0	6	9	62	107	13	3	6	19	51
3.096	2	10	78	25	19	60	148	21	1	1	19	61	110	16	7	3	17	55
3.1	5	9	64	17	25	79	107	14	1	4	14	58	127	10	1	1	12	42
3.104	1	9	69	18	30	73	116	13	1	2	12	79	99	14	2	4	8	54
3.108	6	5	53	26	15	72	114	10	5	4	18	53	96	13	0	1	15	57
3.112	0	5	76	16	21	80	115	19	0	5	16	62	109	13	4	3	4	54
3.116	0	9	84	31	26	63	112	14	3	5	14	66	98	12	3	5	12	53
3.12	3	7	76	19	22	62	116	10	7	1	8	67	109	16	4	5	11	49
3.124	1	7	78	23	15	64	117	10	1	2	15	55	99	8	2	3	9	52
3.128	2	9	56	18	22	71	101	13	2	3	11	54	94	15	4	2	11	50
3.132	1	8	73	27	29	59	129	9	3	1	13	63	87	8	2	6	11	39
3.136	1	4	83	20	20	59	128	12	2	2	8	61	93	18	1	3	9	42
3.14	0	10	66	21	14	55	103	14	4	5	15	59	90	14	1	4	13	43
3.144	3	5	60	21	12	64	121	11	0	2	16	57	106	14	3	1	11	48
3.148	2	5	66	18	27	54	112	8	1	0	17	61	92	14	5	2	11	53
3.152	1	8	85	18	20	46	115	10	3	3	13	52	92	13	1	3	9	45
3.156	1	15	70	20	20	64	116	11	0	1	14	62	99	14	2	4	11	49
3.16	2	8	65	25	13	64	113	15	2	2	12	54	109	11	1	4	7	50
3.164	2	10	65	25	18	49	103	10	0	4	13	47	97	9	4	6	14	41
3.168	2	5	74	19	18	62	128	13	1	6	7	47	100	22	2	3	15	48
3.172	2	6	74	21	15	70	114	16	1	3	10	61	72	18	4	0	10	48
3.176	1	7	64	24	18	72	125	10	4	3	12	62	90	11	4	2	6	51
3.18	2	8	61	18	19	56	126	24	1	6	14	72	97	18	0	5	5	41
3.184	1	8	64	32	24	79	93	15	2	3	10	52	102	16	3	3	11	46
3.188	2	4	75	28	15	75	107	17	2	5	12	58	101	22	2	4	11	30
3.192	2	5	65	16	15	66	114	12	2	4	14	53	83	13	3	3	10	40
3.196	3	11	64	26	13	59	112	9	1	2	9	56	101	15	6	3	13	57
3.2	3	6	64	26	20	58	94	6	2	2	12	64	84	11	7	3	15	43
3.204	3	7	65	17	12	44	99	13	3	4	11	57	99	9	4	2	18	40
3.208	1	10	76	17	23	61	95	16	5	4	16	48	87	13	1	3	14	43
3.212	2	12	64	17	14	52	95	18	6	4	10	63	115	12	4	1	17	42
3.216	0	6	63	15	10	50	95	18	1	1	12	59	108	19	3	6	4	46
3.22	1	7	53	25	10	45	95	13	2	5	10	51	91	11	0	0	10	45
3.224	2	7	69	18	23	51	105	17	1	4	14	66	102	12	1	3	14	48
3.228	0	7	61	26	14	59	95	14	1	3	12	53	107	13	2	4	9	42
3.232	1	10	56	25	23	69	114	10	3	2	9	55	93	10	1	1	16	51
3.236	0	5	62	19	15	49	116	11	5	3	9	54	90	14	1	2	9	49
3.24	3	5	80	18	17	57	97	18	2	3	11	58	90	11	2	3	8	34
3.244	2	11	67	19	23	58	99	9	2	4	11	53	86	14	2	6	12	33
3.248	0	6	59	14	11	56	88	9	1	5	15	48	83	9	3	7	6	41
3.252	0	10	67	9	22	69	101	14	1	3	12	55	77	7	6	3	12	52
3.256	1	9	56	18	17	43	112	16	2	3	10	45	80	17	8	3	11	45
3.26	4	3	63	15	21	56	119	14	3	3	9	39	90	14	2	1	11	38
3.264	1	5	68	20	19	57	102	11	1	5	12	44	84	13	2	4	12	41
3.268	1	6	53	13	19	46	92	6	0	1	18	50	82	11	2	5	9	53
3.272	0	5	59	24	16	65	100	8	4	3	10	60	85	15	8	4	8	43
3.276	1	9	49	25	27	54	106	15	3	5	12	60	92	13	5	3	11	58
3.28	1	7	57	15	19	56	109	15	7	4	16	57	88	11	3	7	7	35
3.284	0	4	54	22	15	52	105	17	1	7	10	48	93	9	2	1	10	40
3.288	0	5	59	20	16	45	96	7	3	4	10	46	87	14	8	1	7	34
3.292	3	5	46	13	14	58	81	7	2	1	14	55	83	14	6	2	6	40
3.296	3	3	71	23	14	57	94	6	2	9	12	34	79	11	2	1	11	37
3.3	3	5	62	18	19	61	87	14	0	2	16	48	68	13	2	4	10	48
3.304	1	11	43	18	14	55	75	6	4	3	13	51	72	13	1	1	10	31
3.308	0	7	67	18	11	44	101	12	4	2	6	46	89	13	1	1	13	33
3.312	1	8	41	18	16	58	87	7	6	3	13	57	72	5	2	5	9	36
3.316	2	2	50	22	13	52	91	16	4	3	10	59	73	23	6	0	7	48
3.32	0	11	51	14	19	49	100	12	5	1	8	47	88	10	2	3	14	43
3.324	0	6	63	16	16	43	97	7	1	2	10	37	80	8	1	2	3	34
3.328	2	5	54	14	18	41	110	10	2	2	9	48	85	11	4	1	7	36
3.332	1	8	46	20	14	49	88	15	0	5	11	52	88	19	2	0	11	38
3.336	0	6	52	22	23	54	86	12	1	4	11	41	69	15	3	5	4	24
3.34	1	4	56	18	13	59	87	13	2	3	6	46	81	14	3	3	9	45
3.344	4	9	72	18	15	41	76	6	3	3	11	48	86	9	2	2	12	37
3.348	3	4	52	22	18	54	84	12	5	5	19	45	80	10	2	2	12	34
3.352	0	6	58	20	10	50	102	12	3	3	9	36	79	8	6	4	14	42
3.356	0	9	64	19	17	46	91	16	3	0	7	50	76	6	4	2	7	39
3.36	0	9	42	24	15	44	96	15	1	1	13	52	80	13	3	1	10	36
3.364	2	8	56	25	15	49	94	13	1	2	11	42	77	4	5	5	10	34
3.368	2	6	48	19	13	44	86	15	3	2	8	42	84	12	6	3	8	48
3.372	1	6	41	16	14	42	95	12	0	3	8	41	79	7	3	4	4	37
3.376	0	4	46	16	19	52	75	16	0	0	16	56	92	8	0	3	12	53
3.38	1	5	50	23	16	48	86	7	2	1	14	40	73	2	2	3	10	38
3.384	1	4	39	16	8	44	81	10	2	5	8	49	69	13	1	2	5	40
3.388	1	7	52	14	14	48	79	10	2	4	7	31	78	11	2	3	10	36
3.392	0	7	56	19	21	51	84	10	4	3	13	39	58	12	2	0	11	29
3.396	1	3	51	22	19	33	88	16	1	2	16	45	99	11	2	1	9	29
3.4	1	10	61	27	11	52	70	13	1	1	5	31	71	8	2	3	6	26
3.404	0	6	72	24	17	48	85	11	2	2	9	49	85	5	4	4	12	35
3.408	2	9	46	20	14	43	94	13	1	1	13	46	83	6	0	1	11	39
3.412	2	3	54	14	16	47	80	9	2	4	7	43	70	14	1	2	9	35
3.416	0	6	34	17	15	45	84	7	3	7	14	44	80	14	2	2	5	33
3.42	0	3	51	21	29	44	89	15	1	2	11	38	83	9	5	3	9	39
3.424	2	3	44	21	19	33	57	9	1	3	10	39	69	6	1	5	6	28
3.428	1	3	55	23	14	47	105	12	5	5	7	42	80	13	1	1	8	31
3.432	1	4	49	15	16	42	85	11	1	4	11	33	80	10	2	1	6	31
3.436	2	5	43	20	16	49	75	10	1	3	6	33	58	6	0	1	6	29
3.44	2	7	51	12	12	53	70	9	1	3	9	45	74	7	2	1	11	34
3.444	2	3	52	21	13	32	78	10	5	1	11	40	62	10	4	1	8	33
3.448	1	7	52	20	13	35	69	16	1	2	5	36	64	10	1	1	12	30
3.452	1	4	53	13	17	52	74	9	4	5	11	34	72	4	4	3	10	37
3.456	2	6	51	16	23	48	78	11	5	3	9	42	74	10	3	3	10	33
3.46	0	3	50	25	16	39	94	7	3	0	12	31	66	7	2	3	8	32
3.464	0	4	49	19	14	31	69	14	1	3	10	39	68	13	0	2	13	28
3.468	1	5	42	11	17	38	70	11	2	3	11	45	72	9	2	2	2	24
3.472	1	5	44	15	17	42	59	5	3	2	7	41	85	7	0	6	9	28
3.476	1	8	47	13	12	55	80	14	2	1	5	39	73	12	3	4	10	40
3.48	0	4	48	14	13	38	77	4	3	3	10	38	61	10	3	3	5	27
3.484	2	8	55	19	17	46	85	11	4	4	10	33	66	4	2	0	4	37
3.488	1	5	53	27	18	39	87	6	3	2	17	45	62	10	2	0	5	37
3.492	0	6	51	19	7	50	75	4	4	0	6	28	70	6	0	2	11	36
3.496	0	5	50	13	17	24	90	11	1	4	10	29	72	12	2	3	6	31
3.5	1	1	37	12	13	41	76	7	3	5	7	37	58	13	2	3	9	33
3.504	2	5	41	15	16	53	74	13	3	1	9	26	58	10	1	2	3	33
3.508	2	4	33	17	16	41	62	10	1	3	5	34	65	5	1	2	10	25
3.512	3	6	59	20	14	41	63	9	0	2	12	37	68	7	2	1	5	36
3.516	3	4	45	24	21	31	72	11	0	3	6	28	72	12	5	5	6	29
3.52	1	4	47	17	14	49	55	11	4	6	8	42	58	9	2	4	10	29
3.524	1	5	56	18	14	31	67	18	3	3	7	35	71	6	3	1	8	34
3.528	2	4	34	15	13	37	71	8	2	2	9	33	61	9	2	1	8	26
3.532	2	6	46	13	17	23	69	7	3	0	5	36	69	6	6	1	9	39
3.536	1	6	37	25	12	46	71	12	1	1	2	34	63	11	3	0	6	26
3.54	1	5	36	19	12	41	79	6	2	3	6	23	63	9	3	4	9	30
3.544	2	2	46	12	11	35	77	5	2	3	10	30	56	10	4	1	6	24
3.548	2	7	41	17	12	35	86	11	2	4	9	31	53	3	3	3	8	31
3.552	0	5	37	18	12	44	68	9	2	5	9	33	57	8	2	2	5	27
3.556	1	9	38	13	19	36	64	7	4	0	7	32	52	9	2	4	3	29
3.56	1	4	40	11	14	44	54	10	4	5	2	21	54	11	4	1	7	22
3.564	1	3	41	15	19	36	55	13	3	5	8	40	69	9	7	0	12	27
3.568	1	9	29	30	18	32	62	13	0	2	11	31	57	11	6	0	12	23
3.572	0	1	34	21	10	36	73	12	1	2	3	33	64	10	2	1	9	25
3.576	0	5	28	12	12	44	63	5	4	1	12	35	54	10	3	2	11	29
3.58	1	6	56	14	8	52	56	10	2	4	10	35	54	5	0	2	8	26
3.584	1	5	38	17	12	39	71	4	4	2	3	32	68	13	5	0	5	41
3.588	2	6	40	17	15	33	64	17	1	3	10	25	50	7	1	5	6	29
3.592	2	5	44	15	13	38	63	13	0	2	6	28	65	12	4	5	7	35
3.596	2	7	34	18	17	32	65	10	3	4	9	28	65	8	2	2	11	23
3.6	2	4	47	24	8	29	52	19	1	2	12	34	43	9	4	2	5	15
3.604	1	3	38	12	12	36	77	8	4	0	10	33	66	8	2	5	9	23
3.608	0	4	41	26	12	35	53	12	1	2	8	36	54	4	2	4	7	33
3.612	2	8	36	16	14	33	53	7	1	4	13	36	56	6	5	4	3	29
3.616	1	9	31	18	8	27	61	9	3	3	7	31	56	10	3	5	3	16
3.62	1	6	38	24	15	34	57	7	1	3	7	36	65	6	1	5	8	23
3.624	1	6	35	10	10	39	61	5	2	0	9	27	54	8	1	2	6	36
3.628	2	7	35	17	14	39	57	6	4	1	8	35	64	10	1	2	7	17
3.632	2	4	53	12	9	31	68	8	5	1	1	26	50	6	3	2	3	22
3.636	2	3	47	16	13	29	71	7	2	1	6	35	58	7	2	2	4	24
3.64	2	3	35	10	14	25	59	5	4	1	4	26	56	11	3	2	9	18
3.644	2	5	29	19	13	27	72	13	2	1	8	42	57	9	2	1	6	19
3.648	1	11	48	20	16	39	66	4	2	0	4	34	69	7	2	1	8	18
3.652	4	3	44	21	7	29	65	7	0	3	4	33	46	8	3	1	6	23
3.656	0	6	33	13	10	49	54	7	2	2	11	33	55	6	1	2	3	20
3.66	1	3	36	20	16	33	56	6	0	1	7	24	56	4	4	7	5	26
3.664	1	5	34	20	14	30	60	6	3	4	4	27	46	7	3	1	7	25
3.668	1	4	37	20	21	28	61	7	1	2	8	25	41	7	5	3	7	25
3.672	0	5	42	23	14	32	64	7	2	0	5	34	46	19	2	3	6	14
3.676	2	11	37	16	7	31	65	5	2	3	8	34	51	8	3	0	7	24
3.68	2	5	22	18	10	35	59	4	6	2	11	32	49	8	3	1	3	24
3.684	0	9	39	16	11	30	71	12	1	4	5	22	44	7	2	4	9	29
3.688	2	6	19	14	12	31	55	6	3	4	7	33	35	6	2	1	5	33
3.692	0	4	44	22	19	31	54	11	1	2	9	28	58	8	1	1	7	16
3.696	1	6	33	20	10	23	63	6	0	2	11	35	60	3	4	2	6	25
3.7	1	7	22	21	8	32	65	7	3	0	11	26	47	7	2	2	8	35
3.704	0	4	45	12	10	34	60	7	2	3	15	34	32	6	3	2	4	20
3.708	0	5	42	9	14	31	58	8	4	1	6	21	42	9	1	4	5	19
3.712	3	7	30	11	11	33	43	7	0	2	9	30	50	5	4	5	8	22
3.716	1	7	33	15	12	34	53	9	5	3	7	33	51	7	0	3	1	22
3.72	1	6	30	28	17	41	58	17	1	7	7	26	51	8	5	6	5	12
3.724	0	5	36	15	11	42	68	6	2	2	6	24	41	9	9	2	10	17
3.728	0	4	29	16	15	32	53	9	4	4	11	30	67	17	0	2	4	24
3.732	2	6	26	15	12	32	52	8	4	3	8	31	45	10	1	1	9	24
3.736	1	9	34	18	12	31	63	6	1	4	4	31	43	7	2	4	4	27
3.74	2	7	39	15	11	30	49	12	2	4	7	28	50	8	3	2	9	21
3.744	2	3	42	14	6	34	47	8	2	3	7	28	50	6	1	2	8	24
3.748	0	2	33	20	10	26	44	9	5	2	6	25	48	6	0	3	5	30
3.752	1	3	28	10	8	35	44	12	2	0	6	22	39	7	6	3	5	24
3.756	1	4	28	19	9	34	59	7	3	4	11	34	43	5	2	2	5	19
3.76	0	4	38	18	9	32	56	10	0	4	9	35	35	7	5	3	5	25
3.764	0	4	31	27	19	36	52	8	2	3	10	24	49	13	2	2	2	14
3.768	0	6	37	11	22	26	61	11	3	2	9	32	34	8	0	5	3	24
3.772	1	3	24	14	11	40	45	4	3	3	7	19	40	9	2	5	7	21
3.776	0	4	32	15	10	24	54	7	0	1	7	24	42	7	2	2	4	20
3.78	0	3	34	11	14	32	43	11	2	2	6	27	45	7	1	2	4	26
3.784	1	7	24	17	4	35	43	5	2	1	10	31	49	6	1	3	6	21
3.788	1	1	34	19	14	27	41	8	2	3	6	20	46	6	3	2	12	17
3.792	2	5	42	15	11	23	48	9	1	3	4	29	50	2	2	5	6	22
3.796	0	4	33	27	11	35	65	14	0	4	7	26	39	6	1	3	8	21
3.8	1	4	25	23	13	31	58	8	2	5	8	22	52	7	2	1	6	16
3.804	1	4	28	22	10	34	44	10	3	3	6	26	46	6	2	2	7	23
3.808	0	1	30	15	14	24	73	3	1	3	7	24	46	1	4	4	5	16
3.812	1	2	19	25	9	24	43	6	4	4	7	28	36	8	3	1	7	17
3.816	1	6	33	11	10	33	49	7	2	2	6	24	42	7	2	2	7	27
3.82	2	6	38	21	14	30	39	8	4	3	10	21	32	6	5	5	6	20
3.824	1	3	23	12	8	22	55	3	2	1	9	30	44	7	0	4	11	13
3.828	0	9	25	12	14	29	56	7	3	1	8	39	34	6	3	4	5	18
3.832	2	3	28	13	10	28	52	9	4	1	10	31	41	10	2	1	7	11
3.836	2	3	24	15	9	30	42	7	0	2	5	19	39	6	1	3	4	21
3.84	2	5	22	14	6	27	49	4	2	0	5	27	32	5	5	2	4	16
3.844	1	6	30	13	18	23	51	6	3	4	7	26	36	7	3	2	4	25
3.848	0	4	28	7	11	35	41	9	1	4	5	22	49	6	1	5	5	20
3.852	0	1	29	16	10	34	52	5	2	2	3	20	44	7	0	1	2	16
3.856	0	5	22	14	5	32	40	7	2	4	9	21	53	12	2	3	6	19
3.86	0	2	35	16	3	25	44	7	0	6	5	28	34	7	1	0	8	19
3.864	3	6	24	12	14	19	53	9	2	5	8	29	33	4	1	4	6	21
3.868	0	3	33	21	8	20	52	7	2	3	6	30	49	6	1	3	4	19
3.872	0	8	32	19	14	21	39	6	3	2	10	25	46	3	0	5	4	24
3.876	1	3	27	18	7	32	56	6	2	2	4	24	47	6	2	0	7	19
3.88	1	4	24	12	8	31	50	7	0	2	5	24	31	10	1	3	9	21
3.884	2	2	22	20	12	28	32	7	1	0	2	24	34	4	2	2	3	23
3.888	0	2	39	23	15	17	44	3	3	2	5	26	45	6	4	0	2	18
3.892	4	4	38	16	8	26	51	5	2	4	7	24	49	4	1	2	2	12
3.896	0	2	26	12	21	21	40	7	1	0	6	32	42	9	6	2	7	18
3.9	0	2	14	16	10	23	44	6	1	2	4	25	37	8	2	0	5	22
3.904	2	2	25	13	6	34	42	4	3	0	6	17	31	5	0	3	6	13
3.908	1	3	32	16	16	27	34	7	5	0	8	22	44	7	0	0	5	18
3.912	3	5	26	13	6	29	44	2	1	0	9	15	38	5	2	4	5	21
3.916	1	5	35	18	9	20	48	7	2	1	5	28	30	7	5	3	3	16
3.92	2	5	16	14	11	24	48	3	3	3	7	26	47	4	3	1	5	16
3.924	0	3	26	13	11	34	37	2	4	1	3	26	33	11	4	3	3	18
3.928	1	9	21	13	8	27	41	8	1	4	7	22	38	6	1	3	7	12
3.932	1	1	48	18	12	23	52	2	2	1	7	30	25	5	1	3	6	23
3.936	0	1	29	15	5	25	37	4	2	1	4	13	39	8	1	4	5	10
3.94	1	3	29	11	10	31	45	9	1	1	3	17	28	3	3	2	7	15
3.944	2	7	31	15	10	25	42	6	1	4	10	26	30	5	3	3	5	23
3.948	1	2	21	14	13	33	41	6	3	6	9	23	27	3	1	1	10	13
3.952	1	4	28	17	5	27	55	4	2	5	6	20	38	8	0	1	2	20
3.956	0	2	31	18	12	28	52	6	3	2	6	26	34	11	2	2	8	23
3.96	1	4	26	10	18	22	41	2	2	1	10	19	40	5	0	0	6	14
3.964	1	3	27	15	12	23	47	2	3	3	7	19	43	7	0	3	5	20
3.968	2	0	29	11	10	24	34	6	1	2	5	24	36	11	0	3	3	17
3.972	1	3	19	11	12	20	41	10	1	1	4	28	35	4	1	2	4	19
3.976	1	4	24	16	8	33	38	2	1	3	1	20	33	4	2	2	6	17
3.98	2	0	12	18	10	35	38	4	2	5	9	23	26	4	3	0	2	16
3.984	3	1	24	17	13	28	40	3	3	0	1	15	22	5	1	4	7	17
3.988	2	4	20	20	14	36	50	8	0	4	3	22	31	11	6	3	4	17
3.992	0	1	33	29	8	19	32	5	2	3	7	25	36	3	1	1	9	13
3.996	1	0	19	16	10	21	41	9	1	3	3	26	34	7	0	2	3	20
4	1	6	30	13	12	25	41	4	0	0	6	25	40	7	1	2	6	16
4.004	0	5	23	16	6	26	53	6	4	0	6	32	28	8	1	4	4	18
4.008	0	1	14	17	15	27	42	7	2	1	5	17	40	6	2	3	4	13
4.012	0	1	25	8	4	19	52	6	3	1	8	19	36	5	4	2	5	19
4.016	0	4	30	15	8	31	34	9	2	3	5	16	31	4	1	4	3	21
4.02	0	2	32	14	10	21	49	5	4	2	9	21	31	10	4	1	6	11
4.024	1	2	36	24	10	32	38	9	2	0	5	23	37	4	0	1	8	14
4.028	1	1	25	16	6	24	34	9	2	1	3	29	41	10	3	2	1	19
4.032	2	2	28	19	12	19	46	9	2	2	7	22	28	9	2	2	6	21
4.036	3	7	24	19	10	28	33	3	1	3	10	17	23	6	4	3	6	15
4.04	1	2	19	19	13	37	24	3	0	4	6	24	42	5	1	1	4	22
4.044	1	2	28	9	8	20	36	5	3	3	6	15	31	7	1	0	4	19
4.048	0	1	18	14	10	29	44	7	2	3	9	21	38	5	2	4	2	23
4.052	0	0	23	10	5	26	31	7	1	4	6	19	38	5	3	4	9	17
4.056	1	6	18	16	8	25	42	4	1	0	4	23	31	6	0	1	4	15
4.06	1	5	29	22	11	20	43	8	2	4	7	23	35	9	2	1	3	11
4.064	0	3	18	12	12	18	37	6	0	4	6	19	34	3	6	1	6	19
4.068	0	6	19	16	8	24	35	6	0	2	6	15	37	5	1	0	5	13
4.072	0	2	21	16	10	22	31	4	1	1	3	16	39	5	6	1	5	28
4.076	0	1	15	12	7	16	51	3	0	1	6	13	29	3	2	2	3	17
4.08	0	4	16	13	12	26	43	5	0	2	7	25	43	6	1	1	7	22
4.084	0	3	22	13	15	24	38	8	3	3	4	26	41	7	3	0	3	12
4.088	1	1	23	13	8	15	42	5	1	2	7	20	29	4	1	3	2	16
4.092	0	2	18	9	13	28	30	6	2	5	6	22	34	7	1	3	9	13
4.096	0	2	11	14	15	24	29	2	3	2	3	24	30	1	2	2	9	13
4.1	0	5	28	16	14	24	37	4	1	0	10	20	29	3	3	3	6	14
4.104	1	1	26	17	12	25	51	3	0	1	5	17	45	4	3	4	6	16
4.108	3	3	19	16	10	24	45	3	0	3	7	21	29	2	1	2	6	13
4.112	1	1	23	12	6	25	27	6	1	0	7	21	38	8	1	3	7	22
4.116	2	3	12	18	9	17	28	5	1	0	2	13	35	3	0	1	7	10
4.12	3	3	19	12	5	23	38	3	0	2	5	16	29	2	2	3	7	12
4.124	2	1	22	11	7	21	44	6	2	5	6	16	23	12	0	2	2	15
4.128	1	2	16	16	11	19	44	6	3	2	4	16	32	9	1	2	5	8
4.132	0	4	18	9	15	21	40	5	1	1	6	31	32	8	2	1	4	18
4.136	1	2	15	18	7	18	53	7	2	1	6	11	32	14	4	1	2	21
4.14	0	2	13	15	13	19	34	4	1	2	5	15	21	6	1	2	1	19
4.144	2	2	26	11	8	18	40	2	3	4	3	19	34	4	2	1	4	13
4.148	2	5	19	18	17	25	40	6	1	3	8	17	32	12	1	0	3	9
4.152	1	4	31	14	3	30	38	5	0	5	6	15	27	3	2	2	4	13
4.156	0	6	25	18	8	18	37	5	2	1	10	24	22	9	1	4	8	17
4.16	1	4	23	13	10	26	35	6	3	0	15	17	29	4	3	4	7	14
4.164	2	2	27	14	9	26	34	6	2	2	6	25	31	3	3	1	2	15
4.168	1	1	18	13	6	21	38	7	1	0	9	16	23	3	2	0	5	12
4.172	2	4	18	20	10	26	34	7	1	1	3	18	20	4	3	1	4	8
4.176	0	6	26	10	11	19	34	9	1	1	1	12	29	8	3	3	5	15
4.18	0	5	26	13	7	17	40	7	1	1	3	20	35	5	2	2	4	24
4.184	2	2	19	14	9	16	37	7	2	1	7	22	29	9	1	3	3	15
4.188	0	1	19	8	12	17	26	7	1	0	3	21	29	0	5	0	4	20
4.192	1	3	20	15	6	31	39	2	3	1	7	22	26	6	2	0	5	8
4.196	0	1	19	15	10	26	26	8	4	1	11	22	25	3	2	2	6	7
4.2	0	3	26	21	7	16	37	7	3	2	7	16	32	8	1	5	1	15
4.204	4	7	22	14	10	27	38	3	1	1	6	20	28	3	1	2	5	21
4.208	1	3	17	20	9	23	25	5	0	2	6	13	29	4	0	2	6	17
4.212	1	2	13	17	11	16	27	4	0	0	6	20	22	7	2	1	3	17
4.216	1	2	14	15	10	24	31	2	1	2	8	14	31	2	4	0	3	11
4.22	2	2	17	16	11	17	34	4	4	2	3	19	32	4	0	2	5	16
4.224	0	5	18	17	8	25	34	7	2	2	11	16	29	6	4	0	7	15
4.228	1	4	15	7	9	19	31	5	1	2	9	17	25	6	2	1	5	15
4.232	1	4	19	8	10	20	36	4	1	2	3	15	19	13	3	1	4	9
4.236	1	1	17	13	9	23	25	10	2	2	12	22	30	5	4	1	1	15
4.24	1	1	25	14	16	25	27	5	1	4	4	16	16	2	2	2	6	24
4.244	1	3	15	9	9	21	36	5	2	0	8	17	42	5	3	0	2	11
4.248	1	0	14	18	8	18	39	3	1	4	7	18	33	4	1	2	6	9
4.252	0	4	15	12	9	21	32	3	2	1	6	25	32	9	2	1	6	13
4.256	1	3	19	10	7	13	35	7	1	3	10	12	33	6	0	0	5	16
4.26	1	3	17	13	9	17	32	7	0	2	5	18	27	9	4	3	3	14
4.264	0	1	23	11	11	18	24	1	2	1	5	16	27	4	3	1	7	15
4.268	2	0	19	12	9	22	27	5	3	4	5	16	28	6	1	2	3	11
4.272	1	3	20	14	11	33	35	8	1	1	8	16	27	6	2	0	4	12
4.276	1	2	18	10	11	18	22	9	2	5	4	10	31	3	0	5	5	14
4.28	2	2	25	10	17	20	24	3	3	2	3	19	20	4	2	1	5	13
4.284	1	2	13	9	9	22	26	2	3	3	4	16	26	3	2	5	6	17
4.288	0	3	21	17	3	20	32	6	6	1	1	11	27	5	2	0	6	18
4.292	0	6	20	9	9	11	27	6	1	4	6	20	29	7	2	4	4	18
4.296	1	1	17	16	17	22	32	6	2	4	4	23	23	5	1	3	1	17
4.3	0	3	20	14	6	24	26	8	2	2	7	16	27	3	0	2	6	13
4.304	1	1	16	11	12	23	28	5	0	2	5	16	27	7	2	1	8	8
4.308	2	3	21	18	4	19	27	7	4	4	5	11	30	4	2	0	6	15
4.312	0	6	13	12	16	17	30	4	3	1	5	16	30	5	0	3	3	9
4.316	0	2	22	9	8	21	25	1	1	0	3	21	24	8	3	1	5	10
4.32	2	1	15	10	8	23	29	3	3	6	5	9	28	4	1	2	4	13
4.324	0	2	11	17	12	14	33	4	1	3	6	16	29	4	2	1	3	9
4.328	0	2	14	7	9	20	24	2	1	0	6	19	27	2	2	1	3	13
4.332	0	4	13	10	10	24	26	3	1	1	6	14	28	7	2	4	3	8
4.336	0	2	13	14	10	23	34	2	1	3	5	17	31	3	1	0	3	17
4.34	1	2	18	13	5	17	25	4	1	2	2	13	27	3	2	2	3	16
4.344	1	1	18	9	7	29	20	4	0	0	6	10	18	5	4	3	5	7
4.348	0	3	16	11	10	16	30	3	1	0	4	18	27	4	1	1	2	16
4.352	1	3	21	16	5	21	33	5	0	4	6	20	20	3	1	1	5	10
4.356	0	5	12	15	12	19	20	6	4	3	6	14	25	8	3	2	3	13
4.36	0	1	32	17	5	19	28	6	2	1	4	11	22	2	4	3	8	16
4.364	1	3	12	14	6	21	25	4	2	1	2	15	33	4	2	1	2	16
4.368	0	1	18	17	11	33	22	5	2	2	3	15	22	4	0	4	4	16
4.372	1	2	17	5	3	21	25	4	1	1	3	18	29	4	2	0	3	13
4.376	3	2	16	8	4	18	28	3	0	3	5	9	14	4	2	0	3	12
4.38	0	4	21	13	6	25	31	2	1	1	3	15	25	4	1	2	4	7
4.384	0	2	16	11	14	10	28	4	1	2	6	15	34	3	0	4	7	6
4.388	1	2	17	9	9	16	23	7	2	2	3	17	19	2	1	1	3	9
4.392	1	1	12	11	5	17	25	5	0	0	3	23	24	3	1	2	1	11
4.396	1	1	21	13	10	20	32	7	0	4	4	13	30	3	2	3	1	12
4.4	0	1	11	11	3	25	20	3	1	3	3	14	21	2	2	1	7	11
4.404	0	1	16	15	5	12	26	4	2	2	5	12	18	6	1	4	4	8
4.408	0	2	12	10	8	13	29	6	3	1	4	15	18	2	0	1	8	9
4.412	3	1	16	6	7	14	25	5	2	3	3	17	22	5	1	2	4	13
4.416	5	2	14	10	5	13	30	6	3	2	5	12	21	3	4	2	3	9
4.42	0	4	11	9	7	18	32	2	0	5	7	8	28	2	2	1	3	12
4.424	1	2	17	10	6	21	36	2	2	1	3	28	22	1	2	1	5	6
4.428	2	2	15	12	3	20	29	4	2	2	4	15	26	6	3	3	7	11
4.432	0	0	19	10	12	17	36	6	4	3	6	16	21	1	5	1	4	5
4.436	1	1	13	17	8	20	31	1	3	0	7	15	19	1	2	6	4	9
4.44	1	1	8	16	8	20	21	4	3	2	5	13	21	4	1	2	4	13
4.444	0	0	17	11	10	18	23	9	2	1	5	17	13	4	1	6	1	14
4.448	1	4	16	9	13	11	24	6	2	0	2	10	24	5	0	0	1	15
4.452	1	5	23	14	9	23	22	5	3	1	6	8	24	9	6	3	2	10
4.456	1	1	22	14	7	17	30	7	0	4	7	12	18	3	1	0	1	5
4.46	0	2	21	11	14	17	29	1	0	2	1	20	26	5	0	3	4	10
4.464	2	0	17	8	8	25	19	2	1	2	8	10	28	1	3	1	5	19
4.468	2	2	19	19	7	11	19	5	1	3	4	14	19	1	0	2	6	7
4.472	2	1	16	8	7	19	26	4	1	0	2	16	18	4	4	1	3	16
4.476	0	1	17	11	8	21	28	4	2	0	5	12	25	6	2	4	4	18
4.48	0	5	8	14	3	8	32	4	1	0	4	14	19	3	1	1	5	9
4.484	1	1	11	6	9	13	26	3	3	2	6	15	22	6	0	1	3	8
4.488	1	2	15	9	6	17	25	8	2	1	6	16	24	4	0	2	5	14
4.492	2	0	15	15	4	13	25	5	0	5	2	13	16	5	1	4	4	15
4.496	1	2	16	11	8	16	23	2	1	5	9	15	23	7	3	2	4	9
4.5	1	1	10	12	11	17	23	3	2	1	2	10	20	3	4	0	6	9
4.504	1	1	17	12	11	16	24	2	2	4	7	11	18	7	3	1	3	15
4.508	0	7	9	9	8	11	20	3	0	0	6	9	25	8	1	3	6	13
4.512	0	1	11	11	7	25	28	5	0	2	6	13	27	11	1	2	3	17
4.516	0	3	8	17	9	15	25	3	0	3	6	13	20	3	2	4	5	15
4.52	2	5	17	10	9	19	30	3	1	0	5	10	25	5	1	1	7	11
4.524	0	4	22	10	7	19	24	1	2	1	3	9	23	3	1	0	3	11
4.528	1	2	7	13	10	20	27	4	5	4	6	10	12	4	1	1	2	7
4.532	1	1	13	8	2	13	23	4	1	2	3	16	19	6	1	1	2	9
4.536	1	2	19	17	7	12	23	2	0	2	6	10	21	1	1	1	5	8
4.54	0	3	14	18	5	13	23	4	1	3	4	15	23	5	3	1	2	7
4.544	0	0	9	17	8	15	35	4	0	4	11	14	16	6	1	0	2	10
4.548	0	3	11	13	3	19	23	4	1	2	7	12	18	3	1	1	5	12
4.552	1	1	14	14	6	12	33	2	0	1	3	12	18	2	0	0	4	11
4.556	1	4	22	10	7	6	22	3	2	3	4	11	12	8	2	1	1	12
4.56	2	0	14	14	5	22	25	5	4	1	4	10	18	5	2	2	5	5
4.564	2	2	8	14	11	12	23	1	0	1	0	10	23	4	2	0	3	9
4.568	2	3	15	18	6	16	16	3	0	0	4	14	17	3	1	0	1	12
4.572	0	2	18	11	6	19	28	4	0	1	5	14	25	2	2	2	5	8
4.576	0	0	11	14	14	10	23	5	3	1	5	15	16	5	0	3	3	11
4.58	0	2	12	16	7	14	24	6	0	3	5	12	17	6	1	1	1	9
4.584	1	1	18	9	7	15	21	4	3	2	4	3	16	3	0	1	2	11
4.588	0	4	14	13	11	15	18	3	1	1	4	17	12	3	2	3	0	5
4.592	0	2	23	13	10	11	20	4	2	0	1	20	18	2	0	1	2	13
4.596	1	1	10	14	10	14	21	3	1	3	7	9	12	2	1	2	2	11
4.6	1	1	7	11	7	18	21	6	0	2	3	10	21	4	1	0	3	6
4.604	1	3	14	3	9	22	15	6	1	1	5	13	24	4	0	2	0	14
4.608	1	0	17	18	9	11	31	3	1	1	6	12	22	6	3	2	2	4
4.612	0	3	11	9	7	11	19	6	1	1	5	9	15	5	0	1	5	12
4.616	0	2	7	6	7	12	17	3	2	1	3	14	13	7	0	1	2	16
4.62	0	0	10	8	8	19	18	7	2	2	1	7	26	3	4	3	0	11
4.624	1	2	11	6	5	7	19	4	1	0	6	10	20	7	0	3	3	9
4.628	0	3	9	9	9	10	21	6	3	1	3	15	23	8	1	2	3	7
4.632	0	0	15	5	6	5	24	4	2	1	3	11	25	3	3	3	3	15
4.636	0	2	10	13	5	12	14	5	1	0	0	12	20	3	1	2	1	11
4.64	1	0	12	9	3	19	24	4	1	1	3	10	20	3	1	2	2	8
4.644	0	4	13	20	4	18	20	3	1	2	4	3	25	3	0	1	3	16
4.648	0	2	14	8	4	18	24	3	1	4	3	7	20	2	1	0	3	10
4.652	1	2	7	12	5	8	21	4	2	0	3	16	18	4	1	2	4	10
4.656	2	2	11	11	11	11	19	4	0	1	6	10	12	6	6	4	2	7
4.66	0	2	15	16	9	16	31	2	1	3	1	17	15	5	0	2	1	3
4.664	0	4	10	13	8	17	21	5	1	1	6	8	20	5	3	1	0	9
4.668	0	1	11	10	6	18	17	1	2	0	5	12	18	5	2	0	6	4
4.672	1	4	15	12	6	19	21	6	3	3	2	10	12	1	2	3	4	11
4.676	0	4	11	13	5	13	19	3	0	1	2	10	23	4	3	3	1	8
4.68	1	4	8	14	8	15	13	5	0	1	5	14	11	5	2	1	2	9
4.684	0	4	11	14	9	12	19	2	1	5	2	12	22	2	2	1	5	9
4.688	0	3	13	6	6	11	25	1	3	2	6	13	26	5	0	4	6	7
4.692	0	1	13	12	12	13	13	5	1	1	2	7	22	4	0	0	0	7
4.696	0	1	9	10	3	15	22	3	1	1	5	10	11	4	2	1	2	9
4.7	1	1	13	9	4	13	15	2	0	2	3	11	12	5	0	1	2	11
4.704	1	1	10	9	4	11	13	6	0	0	4	15	20	4	1	2	3	8
4.708	0	0	11	15	9	21	10	5	1	1	1	9	14	1	4	2	2	10
4.712	1	0	17	10	3	13	22	2	0	1	3	17	11	7	2	2	1	9
4.716	2	2	14	5	4	9	16	5	3	0	4	9	15	4	1	2	1	12
4.72	0	1	9	6	9	22	25	4	1	2	6	11	14	5	2	3	2	15
4.724	0	4	13	14	7	16	23	6	1	2	4	12	21	1	0	4	2	8
4.728	1	4	14	11	9	12	14	2	3	2	1	9	17	2	1	3	2	7
4.732	0	1	18	11	8	14	16	6	4	0	5	14	14	4	0	1	1	8
4.736	1	3	15	7	8	9	18	1	3	1	3	9	18	2	1	1	3	3
4.74	1	2	8	8	6	11	23	5	1	2	3	15	11	4	1	3	4	8
4.744	0	0	6	8	9	16	21	1	3	4	4	15	12	2	3	1	2	10
4.748	1	1	9	10	5	7	17	6	1	3	5	10	8	4	2	1	2	7
4.752	3	3	13	9	6	16	18	8	0	1	2	13	23	6	5	3	1	6
4.756	0	2	9	8	8	8	18	2	0	3	9	16	20	2	1	2	1	7
4.76	0	3	13	7	7	14	19	4	2	2	4	11	15	3	2	2	4	4
4.764	0	0	6	10	10	13	21	4	0	1	5	13	13	3	1	3	2	7
4.768	1	1	12	14	8	11	26	4	2	3	4	8	23	2	0	2	3	3
4.772	0	0	9	10	6	18	11	3	1	0	4	12	12	6	4	0	1	6
4.776	1	2	15	12	8	9	21	5	2	2	2	14	19	1	0	1	1	8
4.78	1	3	11	9	6	17	24	1	3	2	4	12	22	3	2	1	3	5
4.784	1	1	9	11	5	13	19	2	1	6	3	6	15	4	0	1	1	4
4.788	1	3	14	13	13	21	17	7	2	1	3	11	16	5	0	0	3	8
4.792	4	0	8	18	4	7	20	2	1	2	6	11	10	6	1	2	5	5
4.796	0	3	10	15	4	10	16	7	2	1	6	11	17	3	2	1	3	7
4.8	0	0	8	12	6	21	20	10	1	0	7	11	16	5	2	2	2	8
4.804	1	0	12	9	6	11	19	3	2	2	1	11	13	1	0	1	9	9
4.808	0	3	9	16	2	7	17	3	0	0	2	7	6	3	2	1	2	3
4.812	0	1	9	10	7	19	15	2	1	4	4	7	11	6	1	2	2	11
4.816	2	4	10	7	11	10	15	5	0	0	7	11	17	1	0	4	3	11
4.82	0	6	8	10	5	13	20	2	6	0	2	11	20	3	3	3	2	12
4.824	1	2	7	9	11	10	17	3	1	2	5	10	21	4	1	2	1	17
4.828	0	3	13	13	8	15	17	2	0	3	5	10	15	3	3	0	6	8
4.832	1	0	12	8	5	15	19	1	1	3	5	8	17	5	2	2	0	6
4.836	1	2	5	10	7	11	20	5	1	3	4	8	14	5	1	2	0	2
4.84	0	1	9	6	7	11	29	5	1	6	0	8	7	3	2	1	3	8
4.844	2	4	7	14	5	13	24	2	1	1	5	8	21	3	1	1	3	5
4.848	2	0	10	11	5	10	23	4	1	1	4	5	10	3	3	0	1	5
4.852	0	2	7	8	12	15	21	5	1	1	5	14	5	1	2	1	2	6
4.856	0	2	10	14	7	11	16	4	1	2	3	7	12	3	0	0	6	9
4.86	1	3	20	5	7	10	17	1	0	1	7	7	19	3	1	2	3	11
4.864	0	2	13	13	5	14	17	5	0	1	2	7	14	2	1	0	1	11
4.868	2	2	12	12	11	11	17	2	0	5	2	9	15	4	1	2	8	9
4.872	1	5	17	9	4	14	20	6	0	2	4	14	14	2	0	2	3	6
4.876	0	2	7	13	4	10	18	3	3	4	4	10	14	1	1	1	4	9
4.88	1	0	9	18	4	11	14	3	1	2	2	7	15	4	1	1	5	10
4.884	0	4	13	8	6	12	11	4	0	2	4	8	15	2	0	0	3	10
4.888	0	3	9	7	5	9	12	1	1	2	5	4	10	1	2	0	3	6
4.892	1	0	4	15	8	15	19	0	2	1	3	10	10	3	4	0	2	4
4.896	0	4	10	9	6	13	12	3	1	2	4	4	10	1	2	1	1	8
4.9	1	3	13	15	6	11	23	6	2	2	3	11	16	4	0	1	0	9
4.904	1	5	9	15	8	12	17	3	0	1	3	9	16	4	2	1	3	6
4.908	0	0	9	13	5	14	20	2	2	2	0	4	10	5	1	0	4	9
4.912	1	0	9	13	6	11	6	5	1	1	2	8	11	1	2	2	3	11
4.916	0	2	8	7	6	10	14	3	0	1	2	6	19	2	1	1	0	3
4.92	1	3	9	12	4	7	14	2	0	1	4	7	17	3	1	1	1	7
4.924	2	1	13	14	5	7	8	5	3	0	0	6	12	2	0	4	3	10
4.928	1	2	15	14	8	7	14	1	3	3	6	13	20	0	2	1	3	8
4.932	1	2	8	13	13	17	20	4	2	1	2	7	8	5	2	0	5	7
4.936	1	2	10	9	5	11	15	6	1	2	0	13	14	3	1	2	1	15
4.94	2	2	9	14	8	9	12	1	4	0	2	9	8	3	2	3	4	14
4.944	0	3	14	13	5	11	13	5	0	1	4	11	18	7	0	3	5	8
4.948	0	3	13	11	9	8	13	2	2	1	2	11	10	4	3	0	7	7
4.952	0	0	8	14	5	12	16	3	3	4	4	7	10	5	2	2	0	8
4.956	1	2	11	9	6	11	16	3	1	0	2	8	11	4	4	0	3	7
4.96	0	2	9	9	5	11	16	2	0	1	3	9	10	2	0	2	3	10
4.964	1	2	4	13	2	14	13	0	2	3	4	8	20	0	3	2	3	8
4.968	0	2	4	9	1	15	11	4	0	2	1	6	11	0	2	1	3	9
4.972	0	5	9	13	8	8	11	3	1	3	4	9	19	0	0	2	4	6
4.976	0	0	10	8	9	10	13	2	1	0	2	8	16	3	3	3	6	7
4.98	2	3	13	11	6	7	14	4	2	1	3	8	9	4	1	3	1	8
4.984	1	1	6	20	3	6	17	4	1	1	4	8	10	3	1	0	5	4
4.988	1	0	12	8	5	11	18	0	0	1	4	9	11	3	1	4	4	5
4.992	1	3	14	15	7	11	17	2	2	2	2	11	11	1	1	2	3	16
4.996	1	2	7	7	6	9	13	3	3	1	5	16	6	3	2	0	2	7
5	1	0	8	6	6	15	17	4	1	1	2	10	14	1	1	1	3	7
5.004	1	0	5	11	8	7	15	6	0	2	1	10	14	3	2	1	1	5
5.008	0	3	14	13	5	7	10	0	1	0	8	6	10	4	1	2	5	3
5.012	1	1	7	13	5	10	17	5	0	1	0	9	16	3	1	1	4	4
5.016	1	0	6	10	9	10	12	1	2	3	2	5	11	5	2	4	1	7
5.02	1	3	4	5	9	13	9	0	6	2	5	6	15	2	0	1	4	9
5.024	3	4	7	10	4	17	11	4	1	2	6	8	13	3	0	2	2	6
5.028	1	0	9	8	7	18	17	3	0	2	4	13	8	4	0	0	4	6
5.032	1	1	12	20	4	11	8	4	2	2	3	10	14	4	0	0	1	5
5.036	0	1	6	13	9	12	13	1	0	1	3	2	6	1	1	0	2	5
5.04	1	3	12	10	6	13	15	6	1	0	4	6	17	2	2	1	2	8
5.044	0	0	7	6	9	10	11	5	0	3	3	7	18	2	4	0	1	10
5.048	0	1	6	7	2	4	18	3	2	1	1	5	16	2	2	2	6	8
5.052	0	3	14	15	6	6	21	2	0	2	3	8	13	1	2	0	3	5
5.056	0	1	9	9	9	16	14	2	0	0	4	7	12	4	0	3	3	5
5.06	0	1	9	9	4	15	11	0	1	2	4	9	11	2	2	0	7	7
5.064	1	1	11	11	12	16	12	4	0	0	7	7	11	1	6	1	4	6
5.068	0	2	12	7	9	11	8	2	3	1	5	7	7	1	3	2	2	5
5.072	1	1	10	17	5	8	20	6	1	3	3	10	9	0	0	2	5	7
5.076	1	2	12	9	4	8	14	4	0	4	3	3	12	3	2	0	3	7
5.08	1	0	7	5	4	10	13	3	0	2	4	7	14	6	0	3	3	9
5.084	1	1	3	10	4	10	12	4	1	1	3	5	7	0	3	0	4	11
5.088	0	1	4	13	6	12	15	1	1	1	4	7	11	2	3	4	4	0
5.092	0	2	9	10	4	10	11	3	2	4	4	14	10	4	0	1	4	3
5.096	0	2	8	8	5	9	17	0	0	2	4	7	13	1	2	1	0	4
5.1	0	1	10	11	4	11	15	1	1	1	3	8	10	4	1	0	3	3
5.104	1	3	4	11	3	11	19	3	3	1	4	13	8	3	0	0	3	2
5.108	0	0	7	6	1	9	19	1	1	0	2	10	7	6	4	1	3	4
5.112	2	1	11	12	9	6	11	3	3	1	2	7	13	3	1	1	1	5
5.116	0	1	4	11	5	6	12	2	0	2	4	6	18	2	1	2	2	7
5.12	0	1	5	11	3	13	10	0	1	1	4	6	12	4	4	2	0	9
5.124	1	2	10	7	5	16	10	2	0	0	3	5	10	5	0	0	0	5
5.128	1	1	12	13	7	11	15	0	1	2	6	8	7	3	4	2	3	7
5.132	1	2	5	13	7	14	16	3	3	3	6	6	15	4	2	3	4	11
5.136	1	3	12	6	7	10	11	2	1	1	3	10	10	1	2	1	4	7
5.14	1	0	6	8	5	5	11	3	0	2	1	6	14	4	3	3	3	1
5.144	1	1	7	9	8	10	19	5	1	0	3	12	12	3	2	2	5	4
5.148	2	1	9	9	5	12	11	3	1	1	3	3	12	3	1	1	2	6
5.152	1	0	7	10	7	10	5	7	0	0	5	7	8	4	1	2	3	7
5.156	1	0	3	12	7	11	8	2	1	1	1	7	14	3	1	2	2	15
5.16	0	1	8	12	5	13	8	3	1	3	2	10	6	5	1	0	1	10
5.164	3	2	4	14	7	9	12	2	0	2	4	5	13	3	2	2	6	5
5.168	3	0	12	11	4	9	18	1	0	1	3	8	12	3	0	6	3	4
5.172	1	0	8	9	6	4	9	4	0	2	3	4	12	0	1	1	3	5
5.176	1	1	6	8	4	5	15	6	1	1	3	9	6	2	2	0	1	8
5.18	1	2	11	13	3	6	12	1	1	1	3	5	13	0	1	2	1	8
5.184	2	2	8	12	4	16	11	2	2	0	2	5	15	1	2	1	3	4
5.188	0	2	12	7	7	11	11	4	2	1	1	4	9	5	1	0	1	3
5.192	0	3	8	7	6	7	14	2	0	4	3	5	10	0	4	3	2	11
5.196	2	1	5	8	6	7	11	0	1	1	4	11	11	4	0	2	5	2
5.2	0	0	10	12	5	6	13	1	2	2	3	4	12	3	0	2	2	7
5.204	1	0	4	8	3	5	17	2	1	1	3	6	8	1	3	0	3	3
5.208	1	3	8	11	7	10	13	2	1	3	1	8	10	2	3	1	2	4
5.212	1	4	5	6	6	3	9	4	1	0	2	7	7	3	2	4	1	5
5.216	3	1	9	5	5	10	12	2	1	2	4	8	11	1	0	1	5	6
5.22	0	1	2	8	8	12	13	3	2	3	0	2	10	2	0	0	3	16
5.224	1	3	9	7	6	10	17	2	1	3	3	11	8	1	1	0	3	8
5.228	2	1	8	7	6	14	11	3	0	0	3	10	8	1	1	0	1	5
5.232	0	1	5	8	2	9	9	3	2	1	1	7	11	3	0	2	1	6
5.236	0	1	6	10	3	11	9	4	1	5	2	12	11	1	1	1	3	5
5.24	1	0	6	8	5	7	10	0	0	0	4	3	9	3	1	0	1	3
5.244	0	1	10	9	8	8	9	5	0	0	6	4	14	2	0	2	1	5
5.248	0	0	8	8	8	12	12	3	0	0	3	3	6	0	2	1	3	4
5.252	1	0	10	15	8	7	14	5	2	1	5	9	5	3	1	1	1	3
5.256	1	0	7	10	3	9	6	2	1	1	2	3	6	1	1	5	2	7
5.26	0	2	3	10	5	6	9	2	0	0	1	9	20	3	2	2	2	5
5.264	2	3	9	7	4	10	12	2	2	3	3	6	11	6	1	3	1	7
5.268	0	0	5	12	4	6	16	2	1	2	2	9	10	0	0	0	2	3
5.272	1	4	9	10	4	7	8	3	2	2	4	11	11	1	0	1	5	6
5.276	1	1	6	13	3	14	9	2	2	4	3	9	10	3	1	1	2	11
5.28	0	0	4	5	3	11	9	7	0	2	1	9	6	5	1	2	1	8
5.284	3	1	7	9	2	8	5	1	1	5	3	12	15	0	1	1	2	3
5.288	2	0	9	6	4	8	12	2	3	2	4	2	13	4	1	2	3	10
5.292	0	2	10	6	4	5	12	6	1	3	5	9	16	3	0	1	1	6
5.296	0	2	7	10	7	9	10	0	0	4	4	4	13	2	1	2	3	4
5.3	1	3	4	4	2	6	10	1	5	1	4	10	10	0	2	0	1	11
5.304	0	0	9	7	6	8	11	3	1	1	1	5	10	2	0	5	2	3
5.308	1	2	6	8	5	12	13	3	1	2	4	10	15	1	0	2	4	5
5.312	0	3	6	9	3	12	7	2	0	2	3	2	7	0	1	1	0	7
5.316	2	1	11	7	3	7	10	2	2	1	3	4	8	6	0	2	2	3
5.32	0	3	6	7	6	7	7	1	0	1	1	8	7	3	1	0	2	1
5.324	0	1	4	12	7	11	11	6	0	1	3	2	3	2	1	1	3	4
5.328	2	0	2	7	4	9	10	2	1	0	2	8	7	1	1	0	1	4
5.332	2	2	5	2	4	8	11	6	3	1	3	8	9	1	0	0	3	6
5.336	0	0	11	9	3	18	16	3	1	0	3	6	7	2	1	1	2	5
5.34	1	2	5	10	2	10	8	1	0	1	1	5	10	4	0	1	3	5
5.344	0	1	8	11	5	8	3	2	1	1	0	3	11	3	1	1	1	5
5.348	1	1	11	6	2	13	8	3	0	3	3	4	8	0	2	1	3	5
5.352	1	1	5	11	3	5	9	3	1	2	1	8	6	2	2	1	3	4
5.356	0	3	3	5	4	7	11	0	2	1	3	9	4	1	2	0	1	4
5.36	4	4	2	9	8	6	8	2	0	0	3	12	10	3	1	1	3	3
5.364	0	4	8	10	5	17	7	2	4	1	3	5	15	1	1	2	0	7
5.368	0	0	11	10	7	5	16	4	0	1	3	4	9	3	1	0	5	3
5.372	0	1	7	7	1	5	9	1	0	0	3	8	11	4	1	2	1	6
5.376	1	0	5	7	8	10	12	3	3	1	4	4	6	2	0	3	1	6
5.38	0	0	2	8	4	5	8	1	0	1	1	2	19	4	0	3	2	6
5.384	0	1	8	4	6	10	7	5	2	0	1	9	14	4	4	3	3	7
5.388	0	3	4	6	4	8	8	0	1	2	1	7	9	1	3	0	1	7
5.392	1	2	10	7	6	12	11	1	2	0	2	5	8	0	1	1	0	5
5.396	1	3	6	8	5	5	11	2	1	3	7	8	11	3	1	1	4	5
5.4	1	2	6	8	3	8	15	1	0	3	2	13	8	3	1	1	4	7
5.404	1	0	9	7	2	11	14	4	1	0	2	7	5	1	1	1	6	4
5.408	1	0	8	12	4	9	14	1	0	3	1	6	3	2	2	1	1	3
5.412	2	0	7	10	2	9	5	3	1	2	2	7	13	0	0	2	0	1
5.416	2	1	8	7	9	9	11	4	1	0	3	4	5	0	0	0	4	5
5.42	1	1	9	9	3	2	5	4	2	0	4	4	6	3	3	1	2	6
5.424	1	1	6	7	2	11	12	4	0	0	0	6	10	2	1	1	2	4
5.428	0	3	6	12	6	5	10	3	1	1	2	6	5	1	0	3	2	5
5.432	0	1	4	10	5	5	5	3	0	1	2	4	9	2	2	0	4	8
5.436	1	1	6	4	2	6	9	2	0	1	0	7	7	1	4	2	1	4
5.44	0	0	6	12	2	4	19	2	1	0	1	3	9	2	4	2	3	4
5.444	1	1	4	11	4	5	12	1	2	1	2	8	9	4	1	1	2	4
5.448	0	2	2	10	3	7	8	4	2	1	0	9	15	3	1	1	0	4
5.452	0	2	5	7	6	8	11	3	1	2	2	5	7	1	1	2	2	2
5.456	0	2	9	7	7	6	13	4	1	1	2	1	11	0	0	0	1	6
5.46	0	0	6	4	4	8	6	2	0	1	2	11	9	1	1	1	4	4
5.464	0	3	5	8	5	6	8	1	2	1	2	5	7	2	3	2	2	6
5.468	1	0	6	8	2	8	15	2	0	3	5	5	4	2	2	1	1	5
5.472	1	1	7	12	6	7	12	2	2	0	2	6	2	3	1	0	3	3
5.476	0	3	9	16	4	4	7	2	0	3	2	9	9	2	0	0	1	6
5.48	0	2	6	8	6	7	10	3	0	2	4	3	10	2	0	0	3	7
5.484	1	0	4	10	7	5	9	1	2	3	1	7	6	1	2	0	1	5
5.488	0	0	11	4	5	9	4	2	1	2	1	4	13	8	2	3	2	3
5.492	2	1	2	4	2	7	9	3	1	1	2	6	8	2	2	0	1	5
5.496	1	1	7	8	3	5	11	1	1	2	4	3	15	1	2	2	1	6
5.5	0	3	1	8	4	6	10	2	0	2	5	7	12	3	0	2	2	5
5.504	0	0	6	9	2	10	7	4	2	1	2	7	3	1	0	1	1	6
5.508	0	4	7	7	7	5	6	6	0	2	3	7	10	2	2	1	3	4
5.512	1	1	5	10	7	2	10	2	0	3	4	7	11	2	0	2	1	7
5.516	0	1	16	9	4	8	14	0	1	2	2	6	7	2	1	3	2	9
5.52	1	1	8	8	5	5	10	5	0	2	1	5	5	3	0	1	5	2
5.524	1	0	5	10	4	9	12	1	1	1	7	8	11	1	1	0	1	3
5.528	0	1	4	8	2	9	13	4	2	1	4	8	7	1	1	2	0	3
5.532	0	5	3	8	4	6	9	2	0	0	2	6	10	2	2	3	2	4
5.536	0	2	4	6	1	7	11	1	1	1	2	8	9	6	2	0	1	6
5.54	0	3	9	9	7	6	12	0	1	1	0	5	4	1	1	2	1	2
5.544	0	2	6	10	4	9	5	1	2	3	1	3	4	3	2	3	1	3
5.548	0	0	4	5	5	9	8	4	0	1	1	6	7	2	0	1	1	5
5.552	0	1	5	14	1	5	6	2	2	2	1	5	7	1	1	0	1	5
5.556	0	1	9	8	4	7	10	2	2	0	3	5	2	1	3	1	1	5
5.56	0	1	8	6	4	6	13	3	1	0	5	4	8	1	1	1	0	2
5.564	0	3	7	7	4	7	12	0	3	2	4	10	14	4	1	2	2	5
5.568	0	0	6	14	4	4	9	5	0	0	0	2	6	2	2	0	4	6
5.572	0	1	4	8	6	8	8	2	0	5	4	2	11	2	3	1	1	4
5.576	2	3	4	9	6	10	8	0	1	1	2	6	10	1	1	1	3	6
5.58	0	2	7	10	4	8	11	0	1	1	3	6	7	1	0	2	0	4
5.584	0	1	11	5	1	7	13	1	2	5	4	5	6	1	2	0	1	5
5.588	1	1	4	7	2	10	7	1	2	0	0	5	5	1	0	0	1	3
5.592	1	0	5	9	5	10	5	1	1	2	1	5	9	2	0	0	4	6
5.596	0	0	2	6	6	8	8	1	1	1	4	1	10	2	2	1	4	4
5.6	0	0	2	8	4	6	11	2	1	1	1	4	6	2	3	1	1	2
5.604	0	0	3	7	4	8	3	0	0	0	1	8	11	3	1	0	2	5
5.608	1	0	4	9	4	5	8	2	2	0	2	5	10	2	1	0	0	5
5.612	0	1	3	6	4	3	9	2	1	1	1	5	14	2	3	0	1	3
5.616	0	1	6	4	4	4	8	2	0	3	2	8	8	1	0	1	3	5
5.62	0	1	6	15	6	6	9	2	4	2	0	6	5	2	2	2	2	5
5.624	0	1	5	5	2	9	9	2	0	0	2	6	8	2	1	1	0	5
5.628	1	1	6	7	1	6	7	4	2	4	2	4	4	0	1	2	1	3
5.632	0	0	5	10	5	7	10	1	0	0	3	2	9	1	0	2	0	4
5.636	0	3	5	8	4	5	2	3	0	3	1	5	7	2	3	2	4	8
5.64	0	4	10	4	4	7	9	4	0	1	3	2	11	3	1	0	1	3
5.644	0	1	3	9	3	10	8	2	2	1	4	4	6	2	1	0	2	2
5.648	1	1	6	8	4	5	7	0	2	2	3	5	7	0	0	1	2	6
5.652	1	1	3	11	1	9	15	2	1	0	0	1	6	1	0	0	3	5
5.656	1	2	3	3	4	5	10	1	0	1	2	5	8	2	0	1	2	6
5.66	1	0	7	9	3	6	6	4	2	1	0	3	13	4	1	0	3	3
5.664	1	1	6	5	5	5	11	2	1	0	1	8	5	1	1	0	1	2
5.668	0	2	2	12	3	8	9	0	2	2	3	3	9	1	0	2	0	2
5.672	2	2	4	9	8	9	12	1	0	1	4	4	9	3	2	0	5	9
5.676	0	0	5	8	6	10	6	1	0	1	4	6	4	1	4	2	0	4
5.68	0	0	7	7	1	6	12	4	0	0	2	4	6	2	1	1	2	7
5.684	0	1	10	10	3	10	10	3	1	0	2	5	8	1	1	0	0	5
5.688	1	3	5	9	3	9	12	4	2	1	0	5	8	1	2	1	2	1
5.692	0	0	5	10	2	5	10	1	0	1	5	6	16	1	0	3	3	5
5.696	0	1	3	8	3	6	5	3	1	2	2	9	6	2	0	3	3	3
5.7	0	3	6	6	3	8	12	4	0	2	1	10	5	1	1	0	1	2
5.704	0	0	4	8	1	10	6	2	2	1	3	4	4	2	0	1	0	5
5.708	0	1	4	5	3	12	14	2	4	0	2	2	10	2	3	1	3	4
5.712	1	2	3	7	6	9	10	3	4	2	1	4	8	1	1	1	2	6
5.716	0	1	8	6	5	6	14	1	2	2	2	5	8	2	0	2	3	4
5.72	0	0	1	7	2	5	5	1	2	1	3	9	10	4	2	1	1	4
5.724	1	1	2	11	5	9	4	1	1	2	2	2	5	3	0	1	1	7
5.728	1	1	6	14	3	5	6	1	0	3	3	2	10	6	3	1	2	3
5.732	0	1	1	7	5	12	9	3	0	0	3	2	12	4	1	2	3	3
5.736	1	1	6	4	6	8	5	1	0	0	3	3	6	1	1	1	3	4
5.74	0	1	5	4	0	5	10	1	0	3	2	0	10	0	4	0	1	1
5.744	0	2	5	11	5	13	12	1	0	1	0	6	6	2	1	0	3	4
5.748	0	0	4	7	4	11	7	4	0	1	0	6	7	5	0	0	1	3
5.752	0	1	3	6	4	4	5	2	0	1	2	4	5	6	1	1	2	7
5.756	0	0	2	6	10	9	10	3	3	2	3	1	5	2	0	3	2	3
5.76	2	1	10	5	5	3	3	2	0	3	4	6	6	1	2	1	1	3
5.764	0	2	9	10	3	5	9	0	0	1	1	6	5	1	1	0	2	5
5.768	0	1	6	8	6	4	7	3	1	0	1	5	3	4	1	1	2	2
5.772	0	1	5	6	6	2	9	1	1	2	2	7	8	2	1	1	2	1
5.776	1	1	6	6	1	9	4	0	1	1	2	5	9	1	1	1	4	1
5.78	1	0	8	7	4	6	4	0	0	2	1	6	7	2	2	0	3	3
5.784	0	2	7	9	2	5	7	2	1	1	1	7	5	3	0	0	2	3
5.788	0	0	2	8	6	5	10	3	0	0	3	3	9	4	1	1	1	2
5.792	1	2	2	11	2	5	5	2	0	2	2	4	10	4	0	2	5	7
5.796	0	1	4	10	3	9	12	1	0	2	3	8	13	0	3	0	1	3
5.8	1	2	2	11	3	5	6	2	2	0	1	3	12	4	2	0	1	5
5.804	0	3	4	8	4	9	6	4	1	0	3	3	6	2	1	0	1	5
5.808	2	0	2	8	2	4	7	2	2	0	0	4	12	2	1	3	4	5
5.812	1	0	5	1	6	8	9	1	2	0	2	5	9	2	2	0	0	1
5.816	0	1	7	9	6	6	6	1	0	4	3	4	8	2	5	0	0	6
5.82	1	1	5	5	8	6	6	0	1	0	2	3	6	3	0	2	2	3
5.824	0	0	1	2	4	5	8	5	2	1	0	3	6	5	0	0	5	1
5.828	1	1	8	8	3	7	16	1	2	2	2	6	7	5	3	0	1	8
5.832	1	0	7	8	2	11	10	0	0	0	1	4	5	0	1	0	0	2
5.836	0	3	2	6	3	5	5	2	0	2	1	6	3	1	1	0	1	2
5.84	1	0	4	9	2	10	9	5	2	1	1	3	13	2	3	0	0	5
5.844	1	0	1	5	6	4	3	1	0	1	1	3	10	1	1	1	1	3
5.848	1	1	4	8	6	4	7	1	1	3	0	5	7	1	1	3	3	4
5.852	0	5	6	5	7	5	7	0	0	0	1	5	7	0	2	2	1	1
5.856	3	1	5	7	7	8	8	2	1	4	4	5	8	1	0	0	3	9
5.86	0	0	7	12	3	7	4	3	1	2	1	5	4	2	1	2	1	8
5.864	1	2	2	7	4	4	10	4	3	3	5	7	4	1	1	1	4	1
5.868	0	1	4	4	3	7	7	1	1	3	1	6	10	3	0	2	2	4
5.872	0	0	5	8	6	5	10	1	0	0	4	5	8	4	1	2	0	5
5.876	1	3	8	8	3	6	16	2	0	0	3	1	4	0	1	3	1	4
5.88	1	2	2	6	4	9	4	2	0	0	2	4	6	2	1	0	3	3
5.884	2	1	2	6	3	6	3	1	2	2	3	3	8	0	0	0	3	3
5.888	0	1	5	5	3	6	9	4	0	1	2	3	2	0	2	0	1	4
5.892	1	1	6	8	3	6	12	2	1	0	1	3	1	0	2	1	1	2
5.896	0	1	2	8	2	5	5	1	2	1	2	1	3	1	0	1	2	1
5.9	1	0	3	8	3	8	4	0	2	1	2	8	5	2	0	1	4	1
5.904	1	0	4	8	1	8	13	2	2	1	3	3	4	1	2	0	1	3
5.908	1	1	3	9	7	3	7	1	1	1	4	4	3	1	0	0	1	3
5.912	2	2	8	9	1	5	13	0	0	1	0	0	8	0	2	0	1	4
5.916	2	0	1	5	4	6	9	1	1	2	1	5	5	1	1	1	4	4
5.92	1	2	7	7	3	5	8	3	1	1	1	4	2	1	2	4	2	6
5.924	1	0	6	5	3	6	4	2	2	1	2	5	7	3	0	1	3	4
5.928	1	2	6	7	9	8	11	0	1	0	0	3	8	3	1	2	2	2
5.932	0	0	5	7	3	7	9	0	0	3	3	5	7	2	1	0	1	3
5.936	0	0	3	6	3	5	6	2	0	1	0	5	7	0	1	1	0	5
5.94	0	1	3	8	1	11	6	2	3	2	5	4	5	3	1	3	2	4
5.944	0	1	3	7	4	2	6	4	1	2	4	4	9	1	2	0	2	6
5.948	0	1	2	4	1	7	8	0	0	2	1	3	7	1	2	1	4	1
5.952	0	0	2	4	2	2	13	2	1	0	2	7	7	2	4	1	0	4
5.956	0	1	2	9	3	12	9	4	1	2	2	2	6	0	1	1	1	2
5.96	0	2	1	6	7	2	5	2	2	0	2	5	6	1	0	0	2	4
5.964	0	0	7	5	5	7	7	2	2	3	3	5	3	4	1	0	2	3
5.968	0	1	0	6	3	7	4	2	4	1	3	3	3	2	2	2	0	4
5.972	1	0	8	3	1	5	4	0	1	2	3	6	6	4	0	0	1	5
5.976	0	0	4	9	2	5	3	2	1	2	1	9	4	1	0	0	2	4
5.98	1	1	4	5	4	5	7	1	0	1	2	5	5	1	2	0	1	6
5.984	0	1	4	6	5	6	9	1	0	2	1	5	5	2	0	1	0	2
5.988	0	0	5	6	4	9	6	2	3	1	0	1	7	1	1	1	1	2
5.992	0	2	3	6	3	7	5	1	1	2	2	10	9	3	3	0	2	6
5.996	1	0	8	8	5	4	6	0	2	0	1	4	11	1	0	3	0	4
6	1	0	7	12	3	8	6	1	3	1	2	4	7	5	1	0	1	1
6.004	0	0	4	6	4	7	4	4	1	1	2	3	3	2	3	0	1	4
6.008	1	1	7	7	10	6	8	3	1	0	1	2	3	3	0	1	3	2
6.012	0	0	1	10	5	4	11	0	1	0	1	1	3	2	1	0	1	6
6.016	1	0	2	11	2	6	8	2	0	1	0	5	4	1	0	0	1	3
6.02	0	1	7	7	6	4	8	1	3	0	0	7	8	2	0	0	1	4
6.024	1	0	5	3	3	4	7	3	0	1	2	3	5	1	1	0	0	3
6.028	0	4	4	7	5	6	5	1	0	1	2	3	2	1	0	1	1	6
6.032	0	1	3	9	6	6	5	0	0	1	0	2	2	2	1	0	3	5
6.036	0	2	1	6	5	4	6	1	0	0	5	2	1	1	3	1	3	2
6.04	0	1	3	4	0	8	9	3	1	0	0	5	5	1	3	1	0	4
6.044	0	0	3	8	2	12	4	1	0	1	1	6	3	3	1	1	7	2
6.048	0	1	5	6	3	5	4	0	0	0	4	6	4	1	1	1	0	6
6.052	3	3	6	7	1	3	6	4	3	2	2	8	2	4	3	2	0	3
6.056	1	1	4	3	2	3	7	5	0	1	2	4	5	2	1	2	1	1
6.06	1	1	3	10	4	6	10	6	3	1	1	3	4	2	0	2	2	6
6.064	0	3	3	5	7	5	4	3	0	3	1	3	4	0	1	0	2	6
6.068	0	0	4	6	3	10	8	2	1	1	1	3	6	1	0	0	3	1
6.072	0	0	3	7	3	11	7	2	0	2	4	1	5	3	1	2	1	3
6.076	0	2	4	7	3	7	4	2	1	0	1	6	6	2	0	3	2	2
6.08	0	3	2	2	2	3	7	1	0	0	3	3	11	4	2	1	1	1
6.084	3	0	3	8	1	2	5	1	1	2	4	7	8	3	4	2	0	7
6.088	0	2	7	3	1	6	4	3	2	1	2	4	7	3	0	3	2	4
6.092	0	0	2	9	7	10	5	1	1	0	2	2	3	1	1	1	0	2
6.096	0	1	1	6	2	9	6	1	2	1	3	5	6	2	1	0	1	4
6.1	1	0	1	5	2	4	7	0	1	1	1	2	7	2	0	1	0	5
6.104	1	1	1	3	5	4	6	1	0	1	1	2	3	1	4	2	1	1
6.108	0	0	1	3	4	6	5	1	1	0	1	1	6	1	0	0	1	4
6.112	1	1	4	8	3	6	5	1	0	1	2	6	4	3	1	3	1	3
6.116	0	1	3	3	2	3	10	2	1	1	4	8	8	0	2	0	2	4
6.12	2	1	3	8	7	3	5	2	0	1	2	3	7	3	0	2	1	9
6.124	0	1	2	8	4	9	8	0	0	1	0	5	9	2	1	0	0	5
6.128	2	0	4	4	3	4	8	3	1	1	4	5	3	1	0	0	2	5
6.132	0	0	2	5	5	8	2	1	2	1	0	5	4	1	0	1	2	8
6.136	0	1	4	8	6	6	4	1	0	0	1	4	5	2	1	0	3	5
6.14	0	2	2	9	5	4	1	4	1	3	2	2	3	3	0	2	0	3
6.144	0	0	2	7	4	5	3	4	2	4	2	3	9	0	2	0	2	2
6.148	2	1	4	2	4	11	6	0	0	1	3	3	5	3	2	0	0	2
6.152	1	2	5	7	2	4	7	0	2	2	0	4	7	2	0	1	0	1
6.156	1	1	6	6	2	5	8	3	4	2	2	7	3	1	0	0	1	6
6.16	1	0	1	1	2	10	4	2	1	1	1	2	6	2	1	0	1	3
6.164	0	1	6	2	3	4	5	2	0	0	1	1	3	1	0	0	1	2
6.168	0	0	2	9	5	1	5	0	1	0	3	4	7	0	1	0	0	2
6.172	1	3	7	1	3	6	10	4	1	2	1	2	6	2	1	0	2	4
6.176	1	1	2	6	1	3	11	2	0	0	3	2	3	3	1	2	0	2
6.18	1	1	2	5	6	7	6	0	0	2	2	3	3	2	0	1	1	2
6.184	0	0	4	7	4	7	8	7	0	1	1	4	4	2	0	1	1	2
6.188	0	1	3	4	3	6	7	1	1	0	1	3	5	0	2	2	2	0
6.192	2	1	3	6	7	4	3	1	1	2	1	2	3	3	2	2	2	5
6.196	0	1	4	6	3	11	5	2	1	0	1	9	7	0	0	0	0	3
6.2	0	1	6	2	2	5	4	2	0	0	1	3	6	0	1	0	5	3
6.204	2	1	4	7	4	5	11	3	1	2	0	4	5	2	0	0	2	0
6.208	0	1	5	5	5	5	6	2	1	2	0	6	2	2	0	0	0	1
6.212	0	0	3	6	6	7	5	0	0	1	1	2	6	1	1	1	0	6
6.216	0	0	3	8	4	4	3	3	0	0	0	2	5	2	0	1	2	2
6.22	0	0	3	6	2	5	5	0	0	1	1	1	7	2	1	0	3	2
6.224	1	1	3	6	3	5	8	1	1	1	0	1	5	0	2	1	2	3
6.228	0	1	5	9	4	3	11	1	1	0	1	1	6	2	1	1	3	4
6.232	1	0	5	8	2	4	7	0	2	0	2	3	1	2	1	1	2	3
6.236	0	1	4	9	2	3	6	0	0	1	1	6	4	1	2	0	1	1
6.24	1	0	3	2	2	5	4	2	3	0	0	5	2	2	1	1	2	4
6.244	2	1	0	10	1	7	4	3	1	2	1	5	4	2	0	0	1	5
6.248	1	2	5	9	1	8	4	1	0	0	3	2	4	2	2	0	2	3
6.252	2	1	7	6	4	5	3	2	1	0	2	2	5	2	1	0	2	1
6.256	1	0	1	11	2	3	9	2	2	2	2	1	3	1	0	1	1	1
6.26	1	2	2	10	1	4	7	0	0	3	2	1	1	4	0	1	0	2
6.264	0	3	6	7	5	10	4	0	1	2	1	5	5	0	2	1	1	1
6.268	2	2	3	4	3	5	7	2	0	0	2	5	4	2	1	4	3	1
6.272	0	2	8	2	2	6	7	1	0	1	2	1	0	1	0	2	2	2
6.276	0	0	3	5	4	1	2	4	0	1	0	3	6	1	1	0	2	5
6.28	0	3	1	7	4	6	7	1	1	2	2	1	5	1	1	0	3	3
6.284	1	0	1	9	2	1	5	3	1	1	1	2	6	1	1	2	2	0
6.288	0	0	7	5	1	6	8	2	1	1	1	1	5	0	0	0	0	6
6.292	0	0	2	5	5	2	4	3	0	1	1	6	6	0	0	1	1	0
6.296	0	0	2	5	1	3	5	1	2	1	2	0	7	2	1	0	1	0
6.3	0	0	3	5	6	4	9	4	1	1	2	2	1	2	2	0	0	5
6.304	0	2	2	5	3	5	7	0	1	1	0	3	3	0	1	0	3	3
6.308	0	1	4	7	1	8	4	0	0	0	1	6	6	4	0	2	1	2
6.312	2	0	4	3	2	6	5	0	1	5	2	1	6	1	0	1	0	3
6.316	0	1	3	7	4	3	8	1	1	0	1	2	5	1	0	1	1	2
6.32	1	0	3	9	2	5	5	1	1	0	1	5	7	1	3	1	1	2
6.324	0	1	3	6	4	3	5	1	0	2	0	5	4	3	2	0	3	2
6.328	0	0	5	8	3	4	6	1	2	0	5	6	4	4	2	0	1	4
6.332	1	2	6	5	2	4	5	1	0	0	1	2	5	5	2	1	0	1
6.336	0	0	1	7	5	6	7	2	0	0	1	0	6	1	0	1	4	4
6.34	2	3	4	2	4	6	7	1	0	2	0	4	2	2	1	2	2	2
6.344	0	0	2	5	3	6	2	3	0	1	2	4	5	2	3	1	0	3
6.348	0	1	4	11	5	4	12	1	1	1	0	1	4	2	1	0	2	6
6.352	1	2	2	7	4	4	7	0	0	1	5	2	9	0	1	0	0	2
6.356	0	3	2	7	1	5	6	4	1	1	1	4	2	0	0	0	0	3
6.36	0	0	4	4	5	9	8	2	0	1	4	3	5	0	1	0	0	1
6.364	0	0	8	4	0	4	5	2	0	1	1	4	5	1	1	1	2	2
6.368	0	2	2	6	2	6	2	4	0	0	0	2	5	0	3	0	1	0
6.372	1	1	3	10	7	5	6	1	0	2	2	2	5	2	0	0	1	2
6.376	1	1	1	4	3	5	4	1	0	0	2	3	3	1	0	2	2	3
6.38	0	1	6	8	7	7	5	1	2	2	2	3	3	1	4	0	2	2
6.384	0	0	6	8	1	4	3	0	1	1	0	4	3	5	1	1	1	1
6.388	1	0	3	6	4	7	6	3	1	0	0	4	4	2	0	0	0	5
6.392	0	0	5	5	4	5	7	1	1	0	0	6	6	2	0	0	0	3
6.396	1	2	2	9	2	3	6	2	2	0	1	4	5	1	0	2	0	5
6.4	1	1	4	8	3	4	5	2	1	1	0	2	6	2	3	1	1	2
6.404	0	2	5	8	2	4	3	1	0	1	1	2	6	0	1	0	1	3
6.408	0	1	2	6	1	2	8	1	0	2	4	5	5	1	0	0	1	1
6.412	0	1	1	6	2	5	4	2	0	4	0	2	6	1	0	1	0	3
6.416	1	1	3	5	2	9	8	1	0	0	3	4	5	0	2	2	2	4
6.42	0	0	3	7	6	5	1	0	1	2	1	6	6	3	1	2	5	2
6.424	0	0	2	7	6	2	6	1	0	1	3	4	6	1	1	1	1	3
6.428	0	0	2	2	2	5	4	1	0	1	3	4	4	1	0	0	0	2
6.432	1	1	1	7	1	4	8	2	1	1	0	1	9	3	1	1	1	2
6.436	3	0	0	11	4	10	2	3	1	1	2	3	4	1	1	0	1	1
6.44	0	0	3	5	7	3	7	1	0	1	0	5	5	4	0	0	1	3
6.444	0	0	3	5	2	5	1	4	0	1	1	8	5	0	0	0	2	2
6.448	1	1	3	3	4	4	3	2	0	2	2	6	4	0	1	1	0	0
6.452	1	1	3	5	2	3	7	1	0	0	3	1	5	1	0	0	1	1
6.456	2	1	1	3	3	2	2	1	3	2	4	3	2	2	0	1	2	1
6.46	0	1	6	9	5	5	7	1	1	1	1	4	3	1	0	3	1	1
6.464	0	1	3	7	2	7	7	0	1	0	1	4	1	1	1	1	1	4
6.468	0	0	3	2	4	5	8	4	1	0	0	3	4	3	0	0	1	2
6.472	1	0	3	3	2	6	5	1	0	1	2	4	4	0	1	0	1	4
6.476	2	1	0	4	3	3	2	3	2	0	2	2	5	3	0	0	1	4
6.48	0	0	6	9	2	4	5	2	1	0	1	2	9	3	0	1	1	2
6.484	1	2	1	3	1	6	4	0	0	1	0	2	3	0	0	1	1	4
6.488	0	0	0	2	3	0	6	1	0	2	2	2	7	4	0	1	0	0
6.492	1	0	0	2	3	3	4	2	0	1	1	2	5	4	1	2	2	4
6.496	1	0	2	5	7	10	6	0	0	1	1	3	7	0	1	1	1	3
6.5	0	2	2	5	3	5	7	1	0	1	1	4	4	1	1	2	0	3
6.504	1	0	3	2	1	4	4	0	0	0	1	4	6	0	0	0	5	3
6.508	1	0	0	3	3	7	7	1	2	2	2	4	3	1	2	2	0	3
6.512	2	0	3	5	4	1	9	1	0	1	2	0	3	2	2	2	2	1
6.516	2	1	0	9	7	5	5	3	1	0	1	2	2	1	1	1	1	3
6.52	0	0	0	6	6	3	2	1	0	2	1	4	5	1	1	1	1	2
6.524	2	0	3	7	2	2	3	3	0	0	2	3	3	1	2	1	0	3
6.528	0	0	0	10	5	2	4	0	1	1	4	5	4	1	1	1	3	4
6.532	0	0	4	5	3	4	6	0	0	2	0	2	2	2	1	0	4	3
6.536	0	0	3	7	3	4	5	0	0	3	0	8	3	2	1	0	2	4
6.54	1	0	2	6	0	3	4	1	1	0	2	3	5	2	1	3	0	3
6.544	1	0	2	8	2	9	7	0	0	0	1	2	0	0	0	1	1	4
6.548	0	0	5	5	6	5	3	3	0	2	1	2	5	2	0	0	0	4
6.552	0	1	2	7	5	7	5	0	1	0	1	0	5	4	2	2	2	4
6.556	0	0	2	7	5	6	6	1	0	0	0	0	2	0	0	0	4	3
6.56	1	0	1	8	4	3	2	1	1	0	2	2	7	2	0	2	0	2
6.564	1	0	1	4	2	6	1	0	0	2	1	1	2	0	1	0	1	2
6.568	2	0	3	6	0	3	6	2	1	1	1	0	4	1	1	0	1	3
6.572	0	0	0	4	3	3	6	2	0	2	1	0	1	1	0	1	0	3
6.576	1	1	2	2	3	2	7	4	2	1	1	1	2	1	0	3	3	1
6.58	0	0	7	3	4	5	5	2	0	0	1	6	3	0	0	0	1	1
6.584	2	0	2	4	3	4	3	1	1	1	4	4	1	2	2	4	4	1
6.588	0	0	6	3	3	4	3	1	1	1	1	5	4	0	0	0	2	3
6.592	0	1	6	6	2	2	3	0	2	0	0	3	6	0	0	0	3	3
6.596	1	1	2	4	2	4	2	2	0	0	1	4	6	1	0	0	2	2
6.6	0	0	1	4	3	0	10	2	0	2	2	6	6	0	1	1	3	1
6.604	0	0	5	4	1	3	3	2	1	2	1	1	3	2	1	2	0	1
6.608	1	2	3	5	3	1	5	2	2	0	1	3	5	1	1	0	3	3
6.612	3	0	1	8	3	5	3	0	0	0	1	4	5	2	1	0	3	1
6.616	1	0	3	7	2	3	0	1	0	2	0	3	2	3	1	1	4	5
6.62	1	0	2	6	3	2	3	2	0	0	1	5	5	1	1	0	1	0
6.624	0	0	3	5	4	4	1	1	0	1	0	3	2	1	0	2	0	2
6.628	1	1	4	4	2	4	10	1	0	0	2	1	3	2	0	2	2	1
6.632	0	2	1	11	4	4	3	1	1	1	3	5	3	0	1	2	2	3
6.636	0	0	2	10	1	5	2	0	2	2	2	7	3	2	2	1	1	1
6.64	0	0	0	3	6	3	5	0	0	1	1	3	4	1	2	1	2	1
6.644	0	0	3	8	5	3	10	2	2	1	0	2	5	0	2	1	1	2
6.648	1	0	2	6	3	2	7	3	0	0	2	2	5	0	0	0	2	2
6.652	0	0	2	5	4	4	6	1	1	1	2	4	4	0	1	0	1	2
6.656	1	2	2	4	2	4	1	1	0	1	3	1	3	0	0	0	0	4
6.66	1	1	5	3	3	1	7	1	1	1	1	2	1	1	2	3	0	6
6.664	2	1	4	1	4	5	4	1	0	0	0	2	1	2	1	0	0	4
6.668	0	1	2	4	4	5	6	0	0	1	1	5	2	1	0	1	0	4
6.672	0	0	3	4	9	1	4	2	0	1	1	2	4	0	0	0	1	2
6.676	1	0	2	7	2	5	4	3	1	0	1	4	1	0	1	1	0	2
6.68	1	0	2	3	3	4	2	2	1	1	1	3	4	2	2	0	0	4
6.684	0	1	2	1	3	1	2	1	1	0	1	0	5	1	0	2	2	2
6.688	0	1	3	6	3	2	10	0	0	0	2	3	1	1	0	0	1	3
6.692	1	0	3	5	1	2	6	2	0	0	0	1	7	1	3	0	3	3
6.696	0	0	1	4	0	8	7	1	0	0	1	4	3	2	0	1	0	1
6.7	0	0	2	5	2	2	4	3	2	0	2	1	6	2	0	1	2	2
6.704	0	2	0	5	2	4	1	2	1	0	1	3	3	2	2	0	1	4
6.708	0	0	1	11	4	4	4	1	1	0	0	5	3	2	0	1	0	2
6.712	0	0	2	4	5	5	5	2	1	0	3	3	5	1	0	0	2	2
6.716	0	0	1	7	4	3	3	2	2	1	1	1	5	1	1	0	0	3
6.72	1	1	3	11	2	2	4	0	0	0	2	2	3	0	2	2	3	2
6.724	0	0	5	4	5	3	2	2	0	2	1	2	8	1	2	0	1	7
6.728	1	2	3	5	0	1	5	0	1	1	2	3	4	4	2	1	1	2
6.732	0	0	4	10	1	4	5	0	3	2	2	1	2	3	1	0	0	1
6.736	1	1	3	3	5	3	3	1	0	3	4	0	2	1	1	0	2	0
6.74	0	1	2	8	5	2	3	1	1	1	1	2	2	1	1	2	5	2
6.744	1	1	2	7	4	7	7	0	1	0	0	3	6	2	1	1	2	2
6.748	0	1	3	4	4	3	6	3	1	1	1	3	3	4	0	0	0	1
6.752	1	1	1	4	0	2	1	1	0	1	1	2	1	1	0	0	2	4
6.756	0	0	1	3	5	1	4	4	1	0	1	0	3	0	2	3	1	4
6.76	0	2	4	4	3	9	6	2	0	0	0	4	1	2	1	0	1	5
6.764	0	0	1	6	1	4	5	0	0	0	1	1	4	3	1	4	3	2
6.768	0	2	0	1	4	3	2	4	3	0	2	1	3	0	0	2	4	1
6.772	0	0	4	6	0	4	4	0	0	0	3	1	0	0	0	2	1	2
6.776	0	1	0	3	0	0	0	1	1	0	1	1	3	2	0	0	3	2
6.78	0	0	5	5	4	3	8	0	0	0	1	1	4	2	0	0	1	6
6.784	0	1	2	2	3	2	3	2	0	2	0	1	3	0	1	1	0	1
6.788	0	0	3	4	2	4	1	1	0	2	0	1	6	1	0	0	0	2
6.792	0	1	2	6	1	3	6	0	0	0	2	0	4	0	1	0	1	2
6.796	0	1	2	8	1	8	4	1	0	1	2	5	5	2	0	2	0	4
6.8	0	1	3	1	4	4	3	0	1	0	0	1	6	1	0	0	0	1
6.804	1	1	1	1	3	3	2	0	0	1	0	5	5	2	0	0	1	5
6.808	0	0	0	2	4	4	2	1	1	3	1	2	1	1	1	0	2	0
6.812	1	0	4	8	2	1	6	2	2	1	3	2	2	1	1	1	1	0
6.816	1	1	6	3	3	3	2	1	1	2	2	2	4	3	0	0	1	1
6.82	0	0	6	4	6	5	4	3	0	0	0	1	2	1	0	1	2	5
6.824	0	0	1	2	0	5	0	1	0	0	1	3	3	1	0	0	2	2
6.828	1	0	1	8	2	8	3	1	0	0	0	3	1	0	0	2	0	0
6.832	0	1	4	3	4	3	1	1	2	0	1	5	0	4	3	0	0	3
6.836	1	1	0	7	2	4	4	1	2	3	1	1	2	2	1	2	0	1
6.84	0	1	3	10	2	6	3	1	0	1	3	1	3	2	1	0	1	1
6.844	0	0	3	6	1	2	3	1	1	1	0	3	6	1	0	1	1	2
6.848	0	2	3	0	2	2	4	0	0	0	3	4	5	1	0	1	3	1
6.852	0	1	4	4	4	6	4	1	0	2	0	3	4	1	0	1	0	5
6.856	1	0	2	4	1	2	3	0	0	3	1	5	3	1	0	0	1	5
6.86	0	0	4	5	6	5	5	1	1	0	1	0	5	1	0	1	0	1
6.864	1	0	1	7	2	3	4	1	1	0	1	1	9	1	0	0	0	2
6.868	0	1	3	3	5	6	7	2	1	0	1	2	2	0	0	1	0	2
6.872	2	0	2	5	1	5	4	1	0	1	1	5	3	1	0	0	0	3
6.876	0	2	4	5	3	4	3	0	1	0	1	3	3	1	1	0	1	3
6.88	0	1	4	2	1	5	3	1	1	0	4	2	3	0	0	0	1	0
6.884	0	1	2	5	4	4	3	0	2	1	1	2	2	0	2	1	1	2
6.888	2	1	4	6	2	1	7	2	2	1	0	2	3	0	0	1	1	1
6.892	0	0	0	7	1	7	4	3	0	0	0	6	3	3	1	2	1	2
6.896	0	0	3	4	1	3	6	2	2	1	6	4	4	0	0	2	0	3
6.9	1	0	1	8	1	4	6	2	0	0	1	2	5	1	1	2	2	2
6.904	0	1	2	3	5	4	3	1	0	2	0	3	2	0	0	0	2	3
6.908	2	1	9	5	4	6	1	2	1	0	1	1	2	3	0	1	2	2
6.912	0	0	4	2	1	3	4	0	1	1	2	1	3	2	1	1	0	2
6.916	0	0	4	6	3	1	2	0	0	0	0	3	1	1	0	0	0	2
6.92	0	0	3	3	3	6	8	0	0	1	1	5	2	0	2	0	2	0
6.924	0	1	1	3	3	3	3	1	1	0	0	3	1	0	0	0	0	4
6.928	0	0	4	5	0	5	2	0	0	1	0	2	5	4	0	0	0	2
6.932	0	1	1	1	2	2	2	1	0	3	1	4	3	1	0	0	3	0
6.936	1	0	2	4	1	4	6	1	2	1	2	0	1	3	0	0	0	0
6.94	0	2	1	6	1	3	6	1	1	0	0	3	4	2	3	1	2	2
6.944	1	0	1	5	5	2	2	1	2	0	1	1	1	3	0	1	1	3
6.948	0	1	3	7	5	2	4	2	0	1	1	2	2	0	0	1	0	3
6.952	0	0	1	6	6	4	2	1	1	1	1	2	3	3	1	0	2	1
6.956	0	0	1	4	2	1	3	2	1	5	1	0	3	0	3	2	3	4
6.96	0	0	2	4	3	2	1	0	2	0	1	4	2	4	1	1	1	1
6.964	0	0	2	6	1	4	1	1	1	1	1	4	5	6	0	2	0	0
6.968	0	0	2	7	2	2	4	1	0	0	1	2	5	1	1	0	1	2
6.972	0	0	1	2	3	7	4	1	1	1	1	0	1	0	0	0	2	0
6.976	0	1	2	7	3	3	7	1	1	1	0	0	4	2	1	1	0	4
6.98	1	1	2	1	2	3	7	0	1	2	1	3	2	0	0	0	3	3
6.984	0	0	5	3	5	2	2	2	0	1	1	2	3	2	0	3	1	3
6.988	0	1	3	5	6	10	4	2	0	0	0	2	3	2	0	0	0	1
6.992	0	0	5	4	5	2	3	0	2	0	1	3	7	2	0	0	1	1
6.996	0	4	1	5	1	2	1	1	1	1	1	1	2	0	0	0	2	1
7	0	0	3	5	2	1	1	2	0	0	0	0	1	1	1	0	0	2
7.004	0	1	2	3	3	2	6	2	2	1	0	1	4	1	0	2	0	5
7.008	0	0	0	2	4	4	2	0	1	1	1	2	1	1	1	1	0	4
7.012	0	0	2	6	3	5	5	1	0	2	1	6	3	1	2	1	0	2
7.016	0	1	0	3	2	3	1	1	1	1	0	1	0	0	0	2	1	1
7.02	0	0	3	1	2	7	1	0	1	2	0	1	1	0	3	2	0	1
7.024	0	0	1	10	2	4	2	0	1	1	0	3	4	0	3	2	2	1
7.028	0	2	1	3	3	0	2	0	0	1	2	1	2	1	1	0	0	2
7.032	0	1	2	6	6	4	4	2	2	2	0	1	2	4	0	0	0	1
7.036	0	1	1	5	0	4	1	1	0	1	2	1	5	1	2	0	3	3
7.04	0	0	3	4	2	3	7	1	0	2	0	1	2	3	2	2	1	0
7.044	0	0	3	6	1	3	2	1	2	0	1	2	3	2	1	1	1	2
7.048	0	0	3	8	0	4	5	1	2	1	2	0	3	1	1	0	2	1
7.052	2	0	1	5	1	4	2	1	0	0	0	1	3	3	0	1	1	2
7.056	0	0	2	4	2	6	2	2	0	1	0	7	2	1	0	0	2	2
7.06	1	1	3	2	3	1	3	0	1	1	1	1	3	1	0	1	1	3
7.064	2	0	3	3	3	2	4	0	0	1	1	0	3	0	0	0	1	3
7.068	0	1	0	6	2	7	4	0	1	3	0	4	3	1	3	0	0	0
7.072	2	0	4	4	1	4	5	2	0	0	2	3	3	1	2	0	3	0
7.076	0	1	1	4	2	1	3	2	2	0	3	1	1	0	2	1	1	1
7.08	0	0	1	7	2	5	2	1	1	0	0	2	5	3	1	0	0	3
7.084	0	1	4	5	0	2	1	1	0	1	2	0	7	1	1	1	0	3
7.088	1	1	0	9	1	0	1	1	0	0	2	3	3	0	1	3	1	5
7.092	1	1	1	6	0	4	4	2	0	1	1	4	3	3	1	2	3	1
7.096	1	1	1	2	6	4	8	0	1	1	1	4	1	0	0	0	2	1
7.1	1	1	1	9	2	5	2	1	2	0	1	6	3	0	1	2	0	2
7.104	0	0	4	4	1	2	1	0	0	0	0	3	2	1	0	1	2	2
7.108	1	0	3	3	3	4	2	2	0	0	1	6	0	1	2	1	3	2
7.112	0	0	2	3	1	0	4	0	0	0	1	1	4	1	0	1	1	1
7.116	0	0	3	6	3	2	4	1	0	1	1	2	2	0	0	1	1	3
7.12	1	1	2	5	1	3	2	0	0	1	0	4	5	1	1	1	3	2
7.124	1	1	2	3	4	5	4	1	1	1	2	2	1	2	0	1	0	4
7.128	1	0	2	3	4	4	0	0	0	1	0	2	3	1	3	1	2	5
7.132	1	0	3	5	1	4	4	1	1	0	0	6	3	0	0	0	2	2
7.136	0	1	4	5	5	3	4	0	0	1	0	1	7	2	0	0	1	2
7.14	0	1	1	2	3	1	1	3	1	0	1	1	4	1	0	0	1	0
7.144	0	0	3	5	6	2	2	0	1	1	0	2	5	0	1	2	0	3
7.148	1	0	2	4	1	3	2	3	0	0	2	2	2	1	1	0	0	1
7.152	1	0	3	7	5	5	3	1	1	1	2	1	1	4	2	0	1	1
7.156	0	1	1	7	1	4	0	1	1	1	1	2	2	2	2	0	1	7
7.16	0	0	2	2	1	4	6	3	2	0	0	2	1	0	1	0	0	1
7.164	0	1	3	5	3	1	4	1	1	3	0	7	1	0	0	1	1	2
7.168	1	0	7	5	2	4	3	0	1	0	0	2	2	1	1	2	0	2
7.172	2	1	3	2	0	2	2	2	0	0	0	3	4	3	0	1	0	1
7.176	2	0	3	3	2	3	8	2	0	1	1	0	2	2	0	0	1	2
7.18	1	1	2	1	3	3	3	2	3	0	1	0	5	1	0	0	0	1
7.184	2	1	2	6	2	8	6	0	1	1	1	3	4	1	0	4	0	2
7.188	1	1	0	2	1	2	2	0	1	1	0	0	2	1	1	1	2	1
7.192	1	1	1	6	1	1	1	0	0	1	1	3	2	0	2	0	1	0
7.196	2	0	1	6	2	4	7	0	1	0	3	3	3	1	0	1	1	1
7.2	0	0	2	3	2	2	5	0	0	0	0	4	2	0	0	2	1	4
7.204	0	0	0	7	1	1	3	1	0	1	0	0	2	1	1	1	3	1
7.208	0	0	1	11	5	4	1	0	1	1	0	2	1	1	2	0	2	1
7.212	1	1	2	2	2	5	4	2	1	1	1	2	3	0	0	1	0	3
7.216	0	1	0	6	2	4	5	2	0	1	1	2	1	1	1	1	2	5
7.22	0	1	1	8	1	2	3	0	0	3	0	2	1	1	3	2	0	1
7.224	0	0	2	4	2	7	3	1	0	1	0	3	4	0	1	0	1	3
7.228	0	0	2	4	2	1	4	0	0	0	1	5	1	2	1	2	1	1
7.232	1	1	2	6	3	3	6	4	2	1	1	4	3	0	1	0	1	0
7.236	0	0	4	4	1	5	2	1	0	1	0	3	4	1	1	0	1	2
7.24	1	0	2	3	1	4	3	0	0	3	2	2	5	0	0	1	1	2
7.244	0	2	2	2	2	4	2	0	1	1	0	3	5	0	3	0	2	2
7.248	1	0	2	2	0	3	3	0	0	1	1	3	2	1	0	0	1	0
7.252	1	1	3	0	6	0	5	1	2	0	2	2	3	1	1	0	0	1
7.256	0	0	4	4	2	1	4	2	4	1	0	1	1	0	3	0	0	4
7.26	0	1	5	5	0	2	3	0	0	0	1	4	3	0	1	1	0	1
7.264	0	1	2	2	5	5	3	0	0	0	1	5	6	1	1	0	2	0
7.268	0	0	2	4	1	1	5	1	0	0	1	1	5	0	1	2	2	1
7.272	1	2	1	6	2	1	3	2	1	1	0	4	1	0	1	3	1	1
7.276	0	0	2	3	1	3	2	0	0	1	2	2	2	1	3	0	0	4
7.28	1	0	0	5	1	5	2	1	0	1	2	5	6	2	1	0	0	3
7.284	0	0	1	6	3	6	6	5	0	2	1	1	1	1	1	2	0	0
7.288	0	2	2	2	3	1	0	1	0	2	1	1	1	1	0	1	0	1
7.292	0	4	3	2	2	1	0	1	0	0	2	2	3	0	1	2	0	4
7.296	1	0	3	5	1	3	2	1	0	0	3	0	3	0	2	1	1	2
7.3	0	0	0	4	2	2	1	0	0	0	0	1	2	0	1	0	2	1
7.304	0	0	3	4	2	3	2	0	0	0	1	0	2	0	0	1	2	1
7.308	0	2	2	4	1	0	2	1	2	0	0	4	1	3	1	1	0	4
7.312	0	1	2	5	2	5	5	0	0	0	2	2	2	2	1	1	0	1
7.316	0	0	2	5	2	5	3	3	0	0	2	1	1	0	0	0	1	2
7.32	0	1	6	10	1	6	2	3	1	0	1	4	0	3	1	0	1	2
7.324	1	0	4	4	2	2	2	1	1	2	4	2	3	1	2	0	0	0
7.328	0	0	1	3	4	2	6	1	3	2	0	0	2	1	1	0	2	0
7.332	1	0	2	6	1	2	2	0	1	2	5	3	2	1	0	1	1	2
7.336	0	2	4	3	2	1	3	1	1	0	2	3	0	0	0	0	1	0
7.34	0	3	6	4	3	3	1	0	0	0	1	4	1	3	1	1	0	2
7.344	0	0	3	4	1	2	5	1	0	0	2	2	2	0	0	1	1	1
7.348	1	1	1	3	1	1	4	0	0	1	0	0	4	3	1	1	1	2
7.352	0	0	2	9	0	6	0	0	1	1	0	2	2	1	1	1	1	2
7.356	0	0	1	5	3	1	4	2	1	3	1	2	4	0	0	0	1	0
7.36	1	0	0	5	2	4	2	1	0	1	1	4	5	0	0	1	1	4
7.364	0	0	2	2	0	3	3	2	1	0	5	6	1	2	2	0	1	2
7.368	0	0	0	2	4	2	2	3	2	1	3	2	3	1	2	0	0	3
7.372	1	1	0	8	1	4	3	3	0	2	1	3	2	1	2	0	2	2
7.376	0	0	1	3	3	6	2	0	0	0	1	3	2	0	0	0	3	1
7.38	0	1	0	5	3	2	5	4	0	0	1	3	0	1	1	1	1	2
7.384	0	2	2	2	4	4	2	0	0	1	0	1	2	0	2	0	0	2
7.388	1	1	1	2	0	3	4	0	1	1	1	2	3	0	1	1	2	2
7.392	0	1	3	1	2	4	2	3	1	0	1	1	3	2	1	2	1	1
7.396	0	0	4	7	3	2	4	4	1	1	0	1	0	2	0	1	1	1
7.4	0	0	3	7	1	4	7	0	0	1	3	0	2	2	1	0	3	2
7.404	0	0	1	2	1	1	3	2	1	1	2	2	4	2	1	0	1	1
7.408	0	0	2	5	0	2	2	1	2	0	1	1	3	3	0	1	1	0
7.412	0	0	2	6	3	6	0	1	0	1	2	5	0	1	0	1	0	1
7.416	0	1	2	2	1	3	2	0	1	0	0	1	3	1	0	1	0	2
7.42	0	1	1	3	2	2	6	0	2	0	0	2	2	1	0	2	0	1
7.424	0	0	2	5	4	3	4	2	0	0	1	3	6	5	0	1	1	0
7.428	0	0	2	1	4	6	5	1	2	2	1	3	1	1	1	1	1	1
7.432	0	0	1	3	1	3	2	0	0	0	0	1	3	0	1	0	0	1
7.436	1	1	0	2	3	2	3	0	1	0	1	3	3	1	1	0	3	3
7.44	0	1	2	8	3	3	1	0	0	0	0	0	3	3	1	0	0	0
7.444	3	0	2	4	1	4	1	0	0	0	3	0	3	1	2	2	0	2
7.448	1	1	2	4	1	2	3	0	0	1	2	3	1	2	3	0	0	0
7.452	0	0	1	7	4	3	1	1	4	2	1	0	3	2	1	0	2	2
7.456	1	0	1	3	2	5	1	1	0	0	1	1	4	1	0	1	0	3
7.46	1	2	2	2	2	5	0	1	0	0	1	2	1	1	0	1	2	2
7.464	1	1	2	3	2	0	3	1	0	0	3	0	3	1	0	0	0	1
7.468	1	1	2	7	0	3	0	0	0	3	2	1	1	1	0	1	2	0
7.472	0	0	1	7	0	4	2	1	0	1	2	2	5	1	1	1	0	0
7.476	0	0	0	2	4	4	5	1	1	0	0	2	1	0	1	2	0	3
7.48	0	2	7	2	3	1	1	0	1	0	1	0	8	0	0	0	1	2
7.484	1	1	0	3	5	1	3	1	0	0	2	0	4	0	2	1	1	3
7.488	1	2	2	3	3	5	1	2	1	1	1	3	3	0	0	0	1	1
7.492	0	0	2	4	0	6	4	0	2	1	1	3	1	1	2	0	1	1
7.496	2	1	2	6	4	2	2	1	2	0	1	2	1	3	0	0	4	1
7.5	0	0	6	3	4	2	0	1	0	0	0	4	1	2	0	2	1	3
7.504	3	0	2	2	4	2	1	0	2	0	2	3	2	1	1	0	1	1
7.508	0	1	4	4	3	2	1	1	0	0	4	1	4	1	0	1	0	2
7.512	2	0	2	7	0	4	2	0	1	0	0	3	2	2	1	0	1	1
7.516	1	1	4	7	1	1	3	2	1	0	2	4	2	3	2	1	0	1
7.52	0	0	0	1	4	5	4	0	1	0	0	1	3	0	2	2	0	2
7.524	2	0	1	4	1	2	5	1	2	1	1	0	3	2	0	0	1	3
7.528	0	0	3	2	3	0	2	1	0	2	0	2	4	1	1	0	0	0
7.532	0	0	4	9	4	6	2	0	0	0	1	1	2	3	2	0	0	3
7.536	0	0	3	3	0	6	4	1	0	1	0	0	4	0	1	0	1	2
7.54	1	1	5	2	3	4	1	3	0	2	2	3	3	2	0	0	1	1
7.544	0	0	3	2	0	4	4	1	1	0	0	2	3	1	0	0	0	1
7.548	0	0	6	0	2	1	1	2	1	1	0	1	1	3	1	1	1	1
7.552	0	2	1	4	4	2	5	0	1	1	0	2	2	2	1	1	2	4
7.556	0	0	1	2	3	1	2	1	2	1	2	0	4	0	0	0	1	1
7.56	2	0	1	2	1	2	2	1	1	0	0	4	0	1	1	0	1	0
7.564	1	1	1	7	4	3	3	1	1	0	0	1	2	0	2	2	0	0
7.568	0	1	1	3	2	3	2	2	2	0	1	0	1	1	0	0	0	0
7.572	0	1	3	4	0	5	3	0	0	2	2	3	2	1	0	2	1	2
7.576	2	0	2	3	3	2	4	1	0	0	0	3	3	1	0	1	2	3
7.58	0	3	0	1	2	1	2	1	1	1	2	2	2	0	1	0	0	0
7.584	0	0	1	5	4	0	1	0	1	0	0	4	4	2	2	0	1	2
7.588	0	1	2	5	3	1	0	1	1	0	0	1	5	1	1	0	0	3
7.592	0	1	0	3	2	1	2	1	1	2	2	1	1	0	0	1	2	1
7.596	0	1	2	5	3	7	3	2	1	2	1	1	5	3	0	2	1	2
7.6	1	1	2	5	1	4	4	2	2	0	0	2	0	0	2	0	0	2
7.604	1	1	1	8	0	0	2	0	0	0	2	2	3	3	1	3	0	2
7.608	0	1	1	2	1	2	4	1	0	0	2	0	0	1	2	0	1	2
7.612	1	0	2	4	2	3	2	1	0	0	1	4	3	0	0	0	1	4
7.616	0	0	3	2	2	0	2	2	0	3	2	3	0	1	1	0	0	0
7.62	0	0	2	5	0	4	1	0	0	0	0	3	1	1	2	1	1	1
7.624	0	0	2	3	3	3	1	0	0	1	2	2	1	1	0	0	1	4
7.628	0	1	3	2	3	1	3	2	0	0	0	1	2	0	0	0	0	1
7.632	1	1	1	2	1	4	1	1	1	0	1	1	1	2	1	2	0	2
7.636	0	0	1	5	1	1	1	1	0	1	2	3	3	1	0	0	1	2
7.64	1	0	1	4	2	1	1	0	0	1	1	1	0	2	1	0	0	1
7.644	2	0	0	5	3	3	2	0	0	1	1	4	2	1	0	1	0	2
7.648	0	0	3	4	2	1	4	1	0	0	2	3	1	1	2	0	0	4
7.652	0	1	2	2	0	3	5	1	0	0	0	1	3	1	0	0	0	1
7.656	1	0	1	2	1	3	1	0	1	2	2	1	3	0	0	2	1	1
7.66	0	1	1	1	5	4	3	1	1	0	1	2	2	1	0	2	0	0
7.664	1	0	1	3	3	3	3	2	0	0	2	2	0	0	1	1	0	1
7.668	1	3	3	2	1	4	8	2	3	1	0	4	4	0	3	0	1	2
7.672	1	0	2	4	2	5	2	1	0	0	2	1	0	1	0	0	0	3
7.676	0	2	0	6	1	4	6	0	0	1	0	0	1	0	2	1	1	2
7.68	1	0	1	5	1	2	2	2	1	1	2	2	4	0	1	0	1	1
7.684	0	1	1	0	2	4	3	1	1	2	2	0	0	2	0	0	1	2
7.688	0	1	2	2	1	5	0	2	1	1	2	2	1	2	1	0	1	1
7.692	1	0	2	2	1	3	3	0	2	0	1	2	2	0	1	1	0	1
7.696	0	1	2	3	1	0	2	0	0	1	1	1	4	1	0	0	1	2
7.7	0	2	1	4	1	2	2	1	0	0	0	1	1	2	1	1	0	3
7.704	0	1	2	2	1	5	3	1	0	0	1	3	1	0	3	0	2	0
7.708	0	1	2	6	3	2	3	1	0	1	1	1	4	2	0	0	2	1
7.712	0	0	1	3	1	2	1	1	0	1	1	1	3	0	0	1	1	2
7.716	1	0	2	6	2	6	2	1	0	0	1	2	2	0	0	2	0	0
7.72	0	0	1	2	3	3	2	1	0	0	1	4	1	1	1	2	0	2
7.724	0	0	2	8	1	0	1	2	1	1	0	0	0	0	2	0	1	3
7.728	0	1	1	6	3	1	2	1	2	1	0	2	0	1	1	0	0	2
7.732	1	1	1	4	1	4	2	3	3	0	3	0	1	3	0	1	0	2
7.736	0	1	1	4	4	3	2	0	0	0	1	1	0	0	0	0	0	1
7.74	2	1	0	1	2	2	3	0	0	0	0	1	2	1	1	2	0	0
7.744	0	0	5	8	0	0	4	0	0	1	1	2	2	0	0	0	0	2
7.748	0	0	0	2	1	1	2	2	3	0	1	1	3	0	0	1	1	2
7.752	0	1	4	6	1	4	3	1	0	0	1	3	0	1	3	1	0	6
7.756	1	0	1	8	1	1	0	2	0	0	2	2	5	1	0	1	1	2
7.76	0	0	2	0	1	3	5	0	2	1	0	1	3	0	0	1	1	1
7.764	1	0	0	4	3	1	2	0	0	2	1	4	5	2	0	1	1	0
7.768	0	0	3	5	0	2	5	0	0	1	0	1	2	0	0	3	1	1
7.772	2	0	3	5	3	2	2	1	1	0	0	0	1	2	0	1	0	2
7.776	0	0	2	5	0	2	3	3	1	0	0	1	1	1	0	1	0	1
7.78	0	1	3	5	3	3	2	0	1	0	1	3	4	1	0	1	1	2
7.784	1	0	0	2	2	3	4	0	0	0	1	0	1	1	0	0	0	1
7.788	0	0	3	2	3	1	2	1	1	3	3	2	2	1	0	1	4	2
7.792	0	0	1	4	2	2	4	0	0	0	0	2	5	1	1	0	2	1
7.796	3	0	1	8	1	3	1	0	1	0	1	1	2	0	0	2	0	1
7.8	0	1	2	3	1	3	4	0	0	0	0	3	2	1	1	0	0	1
7.804	1	0	0	4	2	2	1	2	0	0	1	0	4	1	1	0	1	1
7.808	0	2	0	2	1	1	4	0	0	1	1	1	0	2	0	0	1	1
7.812	0	0	2	6	0	2	1	3	1	0	0	1	1	1	2	0	0	1
7.816	0	1	0	4	0	1	1	1	0	0	0	1	3	1	0	0	0	1
7.82	1	0	1	3	3	2	4	0	0	0	0	3	3	0	0	0	1	0
7.824	0	0	2	3	1	4	4	0	1	1	0	4	1	2	3	1	0	1
7.828	0	1	0	2	2	1	1	1	3	0	3	1	2	1	1	1	0	3
7.832	1	0	3	1	2	3	4	1	0	0	3	2	2	0	0	0	1	2
7.836	2	2	2	2	2	1	3	1	1	2	1	1	1	0	2	0	0	0
7.84	0	0	0	3	1	4	2	0	1	1	2	4	0	1	0	1	1	0
7.844	0	0	2	4	1	4	3	2	1	1	0	0	2	1	0	1	0	3
7.848	0	2	1	6	3	0	3	0	0	1	0	2	3	0	2	2	1	0
7.852	0	0	0	1	3	2	1	0	0	1	1	3	0	0	0	0	0	1
7.856	0	1	1	3	1	2	6	3	0	1	1	1	2	2	0	2	0	2
7.86	0	0	3	4	5	4	3	1	0	0	0	2	2	1	1	0	0	0
7.864	1	0	1	5	2	2	1	0	0	0	2	2	0	2	2	0	0	2
7.868	0	0	4	1	0	4	3	0	0	0	3	4	4	0	0	0	2	2
7.872	0	0	3	8	3	8	6	1	1	0	0	2	1	0	2	1	0	1
7.876	0	0	3	4	3	6	1	3	1	0	2	2	0	2	2	0	1	0
7.88	0	0	4	1	2	2	2	1	2	1	2	0	3	2	0	1	0	2
7.884	1	0	0	4	3	2	2	1	0	1	1	1	1	0	1	1	0	0
7.888	0	0	1	1	2	2	0	0	1	0	0	3	0	0	0	0	0	1
7.892	0	1	0	4	0	2	3	0	1	0	2	1	2	1	0	0	1	2
7.896	0	1	2	1	4	3	3	1	0	2	1	1	1	0	1	0	1	2
7.9	0	0	0	4	0	5	1	0	1	0	1	2	4	0	0	1	2	0
7.904	0	2	4	6	1	4	0	0	1	1	1	1	0	1	0	2	2	2
7.908	1	2	2	1	1	2	1	0	0	1	1	2	3	2	1	0	0	0
7.912	1	0	0	2	4	3	2	0	0	0	3	2	2	1	0	0	0	0
7.916	0	1	1	3	3	1	2	0	0	0	0	2	1	0	1	0	1	1
7.92	0	0	0	6	0	2	3	1	2	2	0	0	0	0	2	2	1	2
7.924	0	0	2	3	0	3	6	3	0	0	0	1	1	2	3	1	0	2
7.928	0	0	1	2	4	4	1	1	0	1	0	0	3	1	2	1	0	2
7.932	0	0	1	3	2	2	2	0	0	0	0	0	2	0	1	0	1	3
7.936	1	0	0	5	0	6	3	0	0	1	0	2	0	1	2	1	3	3
7.94	0	0	1	2	3	1	3	1	0	0	1	2	3	0	0	1	0	1
7.944	0	0	0	4	5	1	0	2	0	0	1	0	0	3	1	1	1	1
7.948	0	1	1	2	2	5	2	0	0	0	1	1	0	0	0	0	0	0
7.952	1	0	0	2	0	1	3	0	1	1	0	1	2	1	1	0	2	2
7.956	0	2	1	1	2	0	1	0	1	0	0	2	3	1	0	0	0	0
7.96	0	2	3	2	3	2	2	0	2	0	0	2	2	2	1	0	0	1
7.964	0	0	3	1	2	3	1	0	0	2	0	0	0	0	0	0	0	2
7.968	0	0	2	7	2	1	2	0	1	1	0	0	3	1	0	0	0	0
7.972	0	0	2	4	3	0	5	0	0	1	1	0	1	0	1	1	2	4
7.976	1	1	2	3	4	2	5	2	1	2	1	2	2	0	0	0	0	2
7.98	2	0	3	3	3	6	1	2	0	1	2	0	2	2	0	1	0	0
[truncated: 11,254 more rows]

## Sheet: Fig.8a Effective PSII and PSI a
Time (ms)	LL	LL	LL	LL	LL	LL	LL	ML	ML	ML	ML	ML	ML	ML	Increaing light intensity
-50.49	36394.7	36182.2	36799.8	36525.7	36786.2	36704.6	37304.7	38614.1	39172.6	39754.5	40407.9	40450.3	41049.5	40877.7	Pre-illumination (Fo)
-0.49	36241.8	36345.3	36430.8	36861.8	37001.7	37388	37084.6	38683.7	39320.6	39808.5	40382.3	40623.8	41013	41602
1.11	36257.8	36618.1	37197.8	37360.4	37828.8	37894.6	38384.7	39163.6	40734	41481.5	42714.8	44449.6	46041	47083.8	Light on
2.23623	36419.1	37078.8	37533.5	37611.9	38018.8	38442.6	38898.4	39678.8	42175.5	43018.3	44609.3	46196.9	47478.9	48279
3.36872	36687.4	37702.9	37849.2	37825.2	38252.3	38785.8	38948.3	39869.1	42878.3	44013.7	45558.5	46789.1	47994.8	48846.7
4.50752	36608.2	37674.3	37871.3	38043.4	38470.9	38749.8	39162.4	40232.4	43843.4	45033.5	46284	47639.3	48413.8	49266.6
5.65266	36757.8	37866.5	38115.7	38312.9	38528.9	38864.2	39226.7	40607.2	44535	45701.8	46649	47788.3	48842.3	49203
6.80418	36753.8	38087.2	38065.8	38462.2	38563.8	38898.4	39531.6	40841.2	44974.4	45832.4	46934.9	48193.7	48655.4	49350
7.96213	37095.3	38007.5	38079	38476.4	38604	38991	39380.6	40948.2	45457.1	46602.2	47127.8	48363.2	49152.2	49474.6
9.12654	37034	38270.7	38355.8	38449.4	38749.7	39117	39301	41286.9	45688.5	46417.9	47588.6	48469.1	48976.7	49478.6
10.2975	37261.3	38470.9	38411.9	38658.9	38725.4	39339.1	39383.7	41801.2	45882.2	46701.7	47577.7	48566.3	49188	49728.5
11.4749	37309.9	38527.8	38450.2	38559.9	38819.2	39105.3	39547.7	41949.1	46195.3	46981.5	47670.7	48694.7	49175.2	49562
12.659	37472.6	38410.1	38436.1	38544.7	38850.8	39256.4	39678.8	42095.2	46595.9	46913.1	48100	48644.2	49258	49607.8
13.8496	37459.9	38286.4	38519	38748.6	39105.1	39417	39538.5	42597.8	46495.1	47127.1	48113.8	48746.9	49147.3	49645.5
15.047	37691.6	38705.8	38755.2	38688.6	39025.9	39175.2	39478.3	42776.7	46800.3	47193.2	48142.2	48774.1	49289.6	49719.1
16.251	37473.3	38685	38575.8	38893.8	39032.9	39441.6	39470.7	42758.5	46750.9	47320.9	48007.8	48810.6	49317.7	49811.5
17.4618	37790.8	38667.2	38600.6	38749.6	39023.2	39107.7	39562.7	42892.8	47056.7	47298.9	48307.4	48917.1	49354.7	49672.9
18.6794	37872.5	38498	38609.2	38823.5	39190.4	39331.9	39450.4	43290	47112.4	47693.8	48188.3	48967.4	49326.4	49704.6
19.9038	37871.5	38453.6	38776.8	38742.4	39122	39463.4	39426.3	43607.5	47081.4	47741.8	48353.4	49060.6	49535	49765.6
21.1351	38010.6	38741	38644.8	38841.7	39284.6	39356.2	39503.5	43777.7	47272.8	47635.8	48325.9	49100.7	49294.9	49668.2
22.3733	37887.6	38746.2	38846.9	38956	39264	39209.1	39590.4	43835.8	47300.1	47648	48483.3	49184.1	49368.7	49783.1
23.6185	37801.2	38830.8	38721.9	38710.4	39308.5	39304.9	39605.3	44171.9	47150.8	47603.1	48428.8	49101.2	49602.9	49801.7
24.8707	37885.8	38705.3	38939.2	38941	39179.3	39454	39728.9	44221.2	47412.3	47771.6	48759.3	49008.9	49335.7	49723.9
26.1299	38116.2	38880.2	38738	38911.2	39264.6	39356.1	39509.2	44293.8	47455.9	47870.2	48520.3	49082.7	49363.6	49972.8
27.3963	38018.6	38663.8	38767.6	39048.1	39175.5	39417.1	39631	44606.3	47423.3	47934.7	48524.5	49096.8	49557.7	49672.3
28.6698	37849.3	38882.2	38892	39044.6	39221.8	39373	39680.8	44484.2	47529.5	47699.7	48459.8	49275.8	49664	49737.3
29.9504	38032.7	38836.1	38793.6	39011.4	38992.8	39470.5	39387.8	44515.2	47694	47919.6	48649.6	49069.2	49326.6	49894.2
31.2383	38252.9	38711.3	38959.7	39151.5	39068.7	39322.9	39673.6	44630.3	47442	47930.1	48515.4	49133.5	49594.4	49750.7
32.5334	38028	38604.3	38807.3	39020.7	39258.5	39568.3	39680.7	44852.6	47329.4	47972.5	48645.3	49295	49392	49879.7
33.8359	38096	38829.7	38880.2	38964.9	39236.4	39392.9	39573.7	45163.7	47646.7	48220.7	48552.5	49225.3	49304.3	50092.2
35.1457	38180.4	38714.1	39079	38834.5	39310.4	39249.4	39569.9	45158.5	47731.2	47957.8	48819.7	49051	49571.4	49815.3
36.463	38236.8	38817.7	38673.8	38849.1	39340.7	39542.3	39568.4	45210.3	47875.8	47996	48621.7	49304.1	49543.9	49880.2
37.7877	38204.5	38863.3	38937.8	38969.2	39247.3	39397.3	39658.7	45418.3	47809.7	48182.9	48491.4	49240.1	49396.7	49894.1
39.1199	38402.7	38707.1	38951.8	38909.9	39223.5	39375.1	39657.4	45640.2	47681.7	48160.2	48783.5	49267	49607.6	49916.8
40.4596	38289.8	38709.6	38690.6	38917.7	39188.1	39461	39732.7	45607.6	47727.6	48368.6	48658.7	49299.3	49447.2	50124.5
41.807	38286.5	38948.8	38852.1	39070.2	39133.5	39312.3	39874.8	45547.5	47797.2	48193.6	48787.8	49567.1	49529.6	49848.1
43.162	38490.1	38996.3	38729.4	39210.8	39280.7	39542.3	39729.1	45737.7	47893.9	48327	48755.4	49258.3	49704.9	50019
44.5246	38208.7	38622.4	38817.8	39197.8	39171.8	39369.3	39509.6	45773.9	47834.4	48170.8	48958.3	49308.1	49469.4	49949.1
45.895	38459.6	38697.5	38992.9	39026.5	39238.1	39419	39566.4	45692.1	47792.5	48175.1	48806.8	49451.5	49451.3	49995.3
47.2732	38576.1	38985.5	38995	38961.9	39258.7	39269.5	39439.6	45620.3	47685.5	48317.3	48644.7	49414.2	49718.8	50037.2
48.6593	38304.6	38878.7	38878.8	39051.4	39115.3	39474.2	39564.6	45897.8	47805.6	48441.5	48824.2	49152.2	49718.4	49948.9
50.0532	38545.6	39052.3	39002.9	39065	39402.7	39426.5	39697.6	46108.2	47876.6	48129.5	49036.9	49483.7	49700.7	50022.8
51.4551	38547.1	39050.5	38812.8	38936.1	39221.7	39448.4	39616.3	46154.3	47736.8	48318	48751.1	49479.4	49650.1	49963.3
52.8649	38527.5	38947.1	38916.9	39052.3	39271.1	39498.1	39736.4	46066.2	48170.2	48345.3	48764.1	49322.5	49659.2	50133.7
54.2828	38592.8	39046.8	38931.6	39088.5	39119.7	39481.6	39667.6	46202.9	47842.3	48492.5	48926.7	49492.8	49585.4	50359.8
55.7087	38458.3	39182.7	39029.8	39153.4	39220.3	39572.7	39885.5	46071.2	47836.7	48305	48930.9	49576	49636	49963.1
57.1428	38729.3	38924.7	38977	39162.8	39230.9	39595.7	39706.7	46036.1	47888.7	48349.1	48907.7	49534.6	49944.2	50175.4
58.585	38651.2	38904.8	39042.2	39112.6	39198.4	39705	39620.1	46205.8	47897.9	48337.2	49009.3	49543.9	49599.3	50037
60.0355	38561.1	38774.3	38956	39153.3	39245.9	39760.4	39656.9	46258.5	48009.4	48461	49064.5	49543.6	49765.1	50244
61.4943	38846.6	38945.1	38833.2	39219.8	39470.7	39555.4	39714.2	46536	48344.5	48372.4	49022.3	49686.6	49783.5	50420.6
62.9614	38574.5	38797.4	39181.2	39118.7	39260.5	39533.7	39590.5	46676.3	47760.5	48442.3	48856.7	49368.3	49627.6	50069
64.4369	38581.5	39055.9	38824.3	38958.7	39376.8	39686.5	39721.5	46525.6	48059.6	48493	49004.7	49598.9	50156.9	50378.1
65.9209	38557.3	39068.4	38965.4	39347.3	39402.7	39627.7	39684.5	46268.5	48028.4	48585.8	49235.1	49861.5	49723.5	50226.5
67.4133	38616.8	38941	38989.5	39149.9	39142.8	39719.9	39723.2	46352.1	48009.5	48764.9	48922	49589.7	49894.1	50373.2
68.9143	38687.1	38737.2	39110.4	39330.8	39384.3	39924.2	39787.9	46495.1	48013.1	48284.7	49069	49543.6	50212.6	50212.1
70.4239	38711.3	39076.7	39220.1	39081.3	39535.5	39800.8	39850.5	46671.9	48340.9	48501.2	49161.6	49742.1	49884.2	50299.5
71.9421	38765.5	39238.4	39006.8	39216.3	39430.6	39830	39784.3	46630	48083.1	48655.3	49143.7	49668	50202.4	50641.5
73.4691	38566.7	38753.7	38803.3	39130.1	39369.7	39847	40046.1	46637.2	48137.5	48764.6	49100.9	49732.9	50041.5	50303.9
75.0048	38885.5	39145.4	39013.5	39193.9	39555.4	39856.2	39791.7	46847.2	48174.5	48432.7	49046.2	50041.4	49875.8	50608.1
76.5493	38731.2	39070.2	39047	39108.8	39340.1	39817.3	39811.8	46752	48110.7	48436.9	49252.8	49783.2	50387.3	50484.4
78.1027	39071.7	39124.4	39036.3	39185.5	39546.6	39830.4	40014.7	46662.8	48353.6	48608.7	49198.5	49608.8	50129.4	50677.8
79.665	38723.2	38972.4	39035.8	39129.4	39430.1	39845.2	39990.8	46681.1	48194	48954.4	49032.7	49991.2	50211.9	50572
81.2363	38977.7	38929.1	38891.4	39339.9	39319.9	39928.4	39719.7	46691.4	48317.7	48673.7	49534.5	49852.8	50211.9	50598.8
82.8166	38805.5	39188.8	38855.6	39237	39570.5	39739.9	39857.9	46944.2	48524.8	48538.6	49290.6	49902.9	50152.1	50700.8
84.4061	38573.1	39260.5	39087.4	39381.9	39402.8	39902.4	39799.1	47062.8	48221.9	48704	49391.3	50156.6	50424.2	50530.6
86.0046	38687.9	39054.3	39106	39262.3	39507.5	39772.9	39913.2	47030.8	48437.8	48894.5	49516.1	49801.6	50161.7	50705.2
87.6124	38699.7	38878.5	39334.7	39195.7	39623.7	39640.4	39924.3	46882.5	48304	48755.4	49340.8	49948.9	50230.4	50760.9
89.2295	38826.7	38957.1	39059.8	39031.9	39624.1	39938.9	40047.9	46800.6	48488.6	48749.6	49212	50216.5	50608.9	50732
90.8559	38658	39266.1	38876.6	39137.2	39647.8	39693.9	40208.4	46805.2	48335.8	48778.8	49599.1	49921.5	50309.1	50778.9
92.4916	38554.4	38951.4	38958.3	39464.9	39760.3	39733.1	39972.4	46798.7	48307.8	49063.9	49336.2	50027.5	50562.1	50759.8
94.1368	38829	39038.9	39101.6	39304.5	39727.1	39981.4	40116.4	46979	48465.4	48705.2	49262.7	50308.8	50383.1	51070.1
95.7915	38796.4	39363.8	39433.8	39487.6	39692.5	40158.6	40280.6	47514.8	48307.8	48705.9	49801.8	50184.5	50586.3	50899.2
97.4557	38672.3	39080	39094.8	39504.1	39553.9	39808.5	40099.7	47052.8	48570.7	49064	49534.6	50216.8	50465	50968.4
99.1296	38944.9	39254.7	39065.1	39594	39799.1	39826.4	40070	47057.9	48313	49185.3	49382.8	50479.3	50441.9	50963.4
100.813	38764.2	39304.9	39106.1	39321.8	39846.9	39994.4	40245.5	46864.1	48635.4	48953.2	49953.6	50304.5	50742.4	50926.1
102.506	38950.4	39080	39227.9	39410	39815.8	40120.5	40169.8	46828.8	48598.4	48866.7	49695.8	50184.5	50497.9	51051.8
104.21	38836.7	39175.9	39282.3	39317.8	39748.9	40101.5	40301.1	46981	48451	48972.8	49382.8	50534.2	50723	50967.7
105.922	38761	39065.6	39382.8	39222.4	39788.7	40042.3	40060.8	47255.7	48486.9	49276.8	49995.1	50327	50677.8	51140.2
107.645	38793.2	39295.2	39212.8	39388.1	39845.1	40156.8	40383.9	47017.7	48751.9	49175.3	49861.3	50419.8	50756.1	51101.3
109.378	38933.5	39112.4	39308.5	39282.8	39916.8	40068.2	40199	47333.8	48935.1	49161.3	49617.3	50428.5	50949.5	51349.9
111.121	38628.8	39140.3	39024.7	39631.1	39878.9	40177	40295	46973.4	48742.8	49202.5	49893.9	50230.5	50852.5	51369.6
112.874	38873	39308.1	39123.8	39752.9	39884	40057.5	40440.8	47001.4	48608.2	49428.6	49917.4	50682.4	50870.9	51258.5
213.114	41232.3	41404.1	41566.9	41598.4	42021.2	41951.4	42436.5	50980.6	51822.4	52037	52861.5	53409.3	53658.9	53721.4	Saturating pulse (Fm)
213.314	41126	41482.7	41505.2	41472	41901.6	41938.2	42148.8	50837.2	51544.3	52045.9	52860.3	53103.7	53275.6	53507.8
213.514	41333.1	41536.4	41297	41555.7	41832.9	42335.2	42571.8	50827.8	51683.3	52199.6	52397	53123.2	53423.2	53723.5

## Sheet: Fig.8b Effective PSII and PSI a
Time (ms)	LL	LL	LL	LL	LL	LL	ML	ML	ML	ML	ML	ML	Increaing light intensity
-10050	-8.25879	10.3179	7.09619	12.0586	5.55566	4.58081	4.84375	3.45703	-2.99609	8.10742	4.89258	6.23438	Pre-illumination
-10040	-4.13623	-3.85693	2.52637	0.988769	-7.70019	-3.07935	-1.01562	2.16602	7.25586	1.96289	2.28516	-8.37305
-10030	12.3979	-6.49268	-9.64746	-13.0913	2.15283	-1.5249	-3.84961	-5.63281	-4.24609	-10.1016	-7.19727	2.12891
-29.99	8.42188	4.30713	8.33594	13.544	-4.46387	10.6133	7.53906	0.554688	-2.76562	9.13086	10.3965	-1.29102
-19.99	1.20019	6.8374	-7.00635	-8.08496	-1.90088	-3.27002	-7.0918	0.910156	-0.347656	-5.50781	-9.86914	5.41211
-9.99	-9.62256	-11.1128	-1.30322	-5.41406	6.35449	-7.31909	-0.435547	-1.45703	3.09375	-3.58789	-0.515625	-4.11328
0.21	-13.9731	-18.0459	0.891602	-21.6729	-41.6943	-76.0461	-2.42578	2.03125	-10.0488	7.64258	-20.1836	-22.6309	Light on
1.21	20.6411	20.6885	16.2417	-24.7339	-61.5483	-135.162	14.4414	11.6133	7.48438	15.752	-48.2051	-89.625
2.21	36.0015	23.6396	31.1387	-6.59619	-136.874	-258.134	45.5312	32.5996	16.0156	3.61914	-88.8613	-153.225
3.21	39.8726	26.2798	32.79	-30.4331	-233.985	-419.594	64.2422	23.668	29.9316	1.96875	-141.137	-232.023
4.21	55.397	42.1777	7.72754	-53.6148	-345.164	-582.553	61.8789	33.0039	20.8105	-11.8516	-205.191	-330.83
5.21	52.8306	44.9893	11.2549	-85.6255	-469.573	-737.341	65.9492	61.6777	22.0566	-36.5391	-276.014	-417.781
8.21	-1.8457	-20.0483	-70.8213	-243.026	-808.813	-1127.04	6.67383	-19.5234	-45.0879	-138.711	-497.119	-643.195
11.21	-4.0542	-48.5688	-115.725	-375.892	-1053.23	-1331.1	8.94727	-27.4668	-92.1816	-218.531	-610.277	-748.301
14.2373	-27.4878	-60.0757	-184.539	-509.875	-1192.56	-1443.94	-6.99219	-24.3984	-119.764	-298.766	-666.646	-790.227
17.2923	-32.4819	-79.1519	-225.239	-611.643	-1269.17	-1497.23	-17.334	-50.6152	-157.182	-332.844	-675.943	-782.729
20.3751	-26.1216	-85.3472	-277.298	-710.398	-1333.33	-1521.85	-11.3359	-61.6309	-173.256	-370.342	-672.482	-767.051
23.486	-43.4253	-107.345	-339.442	-793.281	-1375.81	-1544.31	-15.834	-55.3516	-180.469	-392.685	-667.318	-744.578
26.6253	-43.9477	-121.905	-375.581	-843.25	-1378.77	-1521.94	-22.6191	-82.4336	-191.406	-381.773	-646.127	-718.318
29.7932	-31.4214	-122.826	-434.914	-897.171	-1392.04	-1526.43	-17.3984	-82.5098	-210.045	-388.418	-633.508	-713.566
32.99	-55.6177	-154.004	-466.867	-937.878	-1393.31	-1526.89	-40.7852	-78.584	-205.334	-389.352	-616.965	-686.232
36.2159	-49.4346	-150.3	-511.381	-978.672	-1403.88	-1504.69	-22.8926	-95.6445	-210.967	-387.91	-598.357	-661.523
39.4713	-42.6016	-187.656	-566.975	-1005.77	-1406.49	-1518.75	-35.4766	-91.2344	-210.272	-381.859	-592.49	-674.203
42.7563	-55.6089	-203.073	-585.33	-1022.3	-1409.79	-1506.93	-40.9629	-92.4414	-217.473	-355.775	-580.047	-645.137
46.0713	-50.7876	-198.255	-627.918	-1038.67	-1418.08	-1496.87	-26.8848	-100.582	-221.258	-359.002	-574.629	-638.621
49.4165	-65.0405	-231.125	-673.018	-1082.42	-1424.52	-1501.27	-41.877	-93.2324	-204.113	-360.221	-558.08	-627.713
52.7922	-53.6914	-248.617	-684.741	-1082.57	-1420.08	-1499.96	-30.1855	-94.2519	-217.412	-352.348	-561.42	-628.805
56.1986	-62.6992	-274.536	-739.794	-1110.68	-1432.02	-1513.31	-36.4512	-83.0977	-211.621	-354.369	-563.062	-624.037
59.6362	-71.6689	-297.247	-752.368	-1120.8	-1427.14	-1499.9	-36.5195	-110.688	-215.059	-343.865	-557.643	-618.924
63.105	-65.2168	-305.736	-797.532	-1135.43	-1449.54	-1511.79	-27.9961	-95.957	-206.481	-337.721	-566.684	-620.344
66.6056	-70.6274	-337.527	-831.9	-1157.57	-1425.54	-1514.9	-48.877	-98.1055	-216.346	-340.361	-555.816	-621.348
70.138	-74.9321	-351.547	-838.693	-1167.27	-1449.73	-1510.7	-35.4238	-114.619	-203.051	-349.658	-543.869	-619.519
73.7026	-91.9932	-371.168	-889.514	-1181.62	-1456.34	-1525.76	-37.793	-98.1055	-207.41	-346.084	-548.936	-616.342
77.2997	-71.2612	-403.844	-881.1	-1192.79	-1457.98	-1511.83	-35.9219	-102.904	-206.85	-347.01	-545.758	-624.971
80.9297	-87.394	-414.323	-929.78	-1210.89	-1473.17	-1526.08	-50.4805	-100.127	-211.201	-340.809	-561.82	-627.826
84.5927	-96.2866	-442.321	-931.501	-1201.7	-1469.99	-1524.8	-44.6309	-93.9707	-209.057	-340.248	-551.967	-627.088
88.2891	-92.8897	-439.225	-976.595	-1221.04	-1475.62	-1532.23	-34.8906	-101.336	-206.273	-345.459	-563.387	-632.268
92.0192	-109.496	-462.254	-981.163	-1225.75	-1469.49	-1534.31	-36.9062	-105.57	-207.199	-356.816	-561.469	-641.211
95.7833	-104.215	-498.469	-1005.74	-1232.23	-1494.93	-1532.3	-13.4512	-110.92	-220.641	-359.606	-567.352	-644.592
99.5818	-120.55	-516.552	-1030.45	-1249.09	-1479.22	-1543.2	-46.832	-105.004	-204.123	-356.106	-571.098	-639.205
103.415	-113.082	-531.11	-1038.36	-1248.81	-1485.94	-1542.2	-39.5117	-107.576	-220.269	-350.111	-583.148	-651.252
107.283	-130.123	-551.62	-1051.71	-1260.53	-1499.2	-1542.32	-33.8711	-100.225	-206.701	-356.537	-587.926	-670.379
111.186	-122.891	-565.07	-1059.42	-1268.29	-1496.19	-1551.88	-26.9395	-108.523	-223.715	-360.627	-588.572	-664.334
111.486	-82.7959	-528.734	-1012.06	-1220.47	-1452.01	-1476.44	8.98438	-48.2441	-172.682	-314.32	-536.928	-602.043
113.486	-100.279	-508.897	-981.221	-1156.62	-1329	-1352.75	-7.13867	-63.9902	-143.713	-250.973	-417.856	-461.764
116.141	-102.075	-497.159	-925.836	-1092.18	-1232.3	-1259.23	-13.5957	-51.7461	-113.941	-197.574	-317.66	-349.125
119.666	-102.205	-475.89	-871.328	-1019.91	-1128.62	-1141.19	-17.8242	-66.2012	-112.496	-146.082	-230.916	-252.633
124.345	-100.165	-437.065	-817.949	-943.157	-1040.94	-1046.78	-12.6836	-47.7754	-74.8555	-112.199	-165.627	-181.809
130.556	-89.3882	-394.342	-756.012	-876.159	-948.847	-932.457	-21.8281	-39.1484	-60.6895	-76.8144	-114.811	-121.342
138.803	-77.9858	-367.372	-679.328	-786.842	-859.302	-849.449	-8.4043	-37.6602	-55.8223	-61.7129	-78.1016	-88.9023
149.749	-80.7495	-334.871	-613.625	-728.51	-747.776	-752.456	-24.0957	-29.8086	-25.5723	-38.4434	-46.1719	-53.0156
164.282	-67.5283	-295.795	-563.774	-648.839	-675.135	-666.654	-13.3027	-9.23633	-32.7363	-23.7539	-30.2305	-42.166
183.573	-63.5073	-281.659	-483.508	-574.655	-588.827	-581.33	-15.7734	-11.6836	-16.0801	-22.2988	-36.0723	-20.3398
209.184	-44.23	-232.694	-430.746	-510.61	-520.49	-514.217	-14.5977	-12.1309	-16	-8.66602	-25.5703	-10.5703
259.184	-48.6294	-204.3	-352.544	-424.138	-416.127	-401.235	-3.93555	-15.8164	-27.9297	-12.5645	-22.6855	-12.6523
